# Supplementary material for: Bezafibrate Reduces Elevated Hepatic Fumarate in Insulin-Deficient Mice
Source: Biomedicines. 2022 Mar 6;10(3):616. doi: 10.3390/biomedicines10030616 (PMC8945094; doi:10.3390/biomedicines10030616)
Supplement: Supplementary file 1 [file biomedicines-10-00616-s001.zip]

Archive with 1 entries (1 files):
- biomedicines-1606342 supplementary.xlsx
