# Supplementary material for: Bezafibrate Reduces Elevated Hepatic Fumarate in Insulin-Deficient Mice
Source: Biomedicines. 2022 Mar 6;10(3):616. doi: 10.3390/biomedicines10030616 (PMC8945094; doi:10.3390/biomedicines10030616)
Supplement: Supplementary file 1 [file biomedicines-10-00616-s001.zip › biomedicines-1606342 supplementary.xlsx]

## Sheet: Table S1
Table S1 - Targeted metabolomics data of liver samples
Metabolites & metabolite ratios	Con, SD1	Con, SD2	Con, SD3	Con, SD4	Con, SD5	Con, SD6	Con, SD7	Con, BEZ1	Con, BEZ2	Con, BEZ3	Con, BEZ4	Con, BEZ5	Con, BEZ6	Con, BEZ7	STZ, SD1	STZ, SD2	STZ, SD3	STZ, SD4	STZ, SD5	STZ, SD6	STZ, BEZ1	STZ, BEZ2	STZ, BEZ3	STZ, BEZ4	STZ, BEZ5
(C2+C3) / C0	0.139355	0.373627	0.101012	0.134555	0.381987	0.44422	0.142923	0.0981332	0.126362	0.0733515	0.153316	0.0988097	0.140233	0.0845615	0.220909	0.161513	0.222493	0.293228	0.3419	0.154469	0.252791	0.0603405	0.0791169	0.166951	0.152193
AAA	328.37	352.1	387.03	271.67	357.35	279.65	215.6	306.81	315.98	268.31	284.69	228.2	109.34	395.08	444.15	166.32	275.94	203.77	325.64	327.11	312.69	339.15	296.8	311.99	418.6
Ac-Orn	5.852	5.012	5.096	4.396	5.166	4.879	4.508	2.982	2.541	2.282	2.786	2.52	1.841	3.213	5.81	4.837	9.8	5.082	5.964	4.109	2.632	2.583	2.856	2.583	2.016
Ala	4935	6496	5726	3010	4039	5026	4914	3332	3927	3507	2968	2968	882	7140	3514	1358	4305	2387	4627	2457	5201	3766	4221	2751	5236
alpha-AAA	18.48	29.12	32.97	31.15	17.92	18.06	25.62	16.03	14.63	13.65	12.18	9.59	4.956	26.25	126	7.56	62.09	36.47	33.04	29.54	9.8	20.58	14.77	17.08	49.77
Asn	132.3	126.7	125.3	82.6	75.6	86.8	77	101.5	86.8	95.9	81.9	70.7	50.75	100.8	95.2	79.8	72.1	75.6	91.7	91.7	73.5	91	103.6	76.3	102.9
Asp	249.2	193.9	226.1	119	73.5	137.2	259	112	97.3	72.1	62.3	62.3	38.57	114.1	945	333.2	223.3	367.5	248.5	263.2	123.9	247.8	188.3	189.7	354.9
BCAA	1312.5	1136.8	954.8	826.7	856.1	788.2	822.5	1029.7	1003.1	979.3	975.8	850.5	398.3	1517.6	1559.6	556.5	1190	1400.7	1456.7	1544.2	959	1427.3	1138.2	1259.3	1691.9
C0	204.036	233.78	212.594	231.851	162.804	152.063	210.119	893.756	739.701	752.755	834.667	919.472	340.551	861.187	333.235	201.36	230.761	208.154	116.652	195.714	721.394	725.304	626.622	495.703	704.963
C10	0.333575	0.642104	0.443185	0.653223	0.503628	0.493973	0.28356	0.502278	0.295187	0.418223	0.367779	0.391098	0.295041	0.441183	0.43488	0.367013	0.492568	0.559612	0.462649	0.49406	0.465361	0.373233	0.337156	0.29648	0.385626
C10:1	0.291299	0.32541	0.382195	0.336953	0.289924	0.278058	0.220912	0.345784	0.336067	0.329102	0.295096	0.360639	0.293293	0.316581	0.299322	0.27979	0.262812	0.309572	0.325952	0.24998	0.284709	0.376214	0.29891	0.309939	0.268243
C10:2	0.146759	0.0805383	0.118688	0.160517	0.125063	0.117138	0.111297	0.141597	0.153495	0.137404	0.134415	0.163231	0.101756	0.1782	0.0845438	0.165886	0.148304	0.123943	0.120463	0.111199	0.160925	0.146996	0.150593	0.161017	0.168417
C12	0.171565	0.206517	0.183916	0.19593	0.161807	0.191639	0.0997545	0.177038	0.187715	0.223263	0.29382	0.240197	0.173305	0.186776	0.242838	0.137781	0.141426	0.20597	0.167433	0.227252	0.242835	0.203694	0.156385	0.124195	0.1737
C12:1	0.550345	0.693524	0.575984	0.724621	0.355949	0.445774	0.308849	0.655392	0.575607	0.486199	0.576569	0.499687	0.399196	0.438074	0.494738	0.442363	0.520641	0.390896	0.41742	0.447723	0.419668	0.337778	0.45178	0.457288	0.383066
C12-DC	0.469092	0.508956	0.475639	0.421674	0.424457	0.446571	0.388515	0.394199	0.358065	0.401725	0.460526	0.39023	0.41441	0.388439	0.446352	0.476432	0.469094	0.453859	0.408044	0.403041	0.343014	0.396371	0.389982	0.337177	0.410166
C14	0.289248	0.364761	0.183933	0.331792	0.350782	0.411485	0.281383	0.929902	0.587661	0.450721	0.904156	0.88759	0.383871	0.573568	0.884781	0.265698	0.294866	0.460383	0.244444	0.245035	0.841756	0.468166	0.433317	0.286752	0.373425
C14:1	0.385753	0.157728	0.120158	0.283024	0.15321	0.140452	0.258825	0.897705	0.705971	0.577963	1.08384	1.19355	0.542359	0.595169	0.403566	0.129513	0.169494	0.15698	0.217988	0.132514	1.19156	0.428828	0.658782	0.28974	0.347031
C14:1-OH	0.11615	0.0425144	0.0359494	0.133952	0.0271913	0.0609375	0.126785	0.141367	0.0956235	0.142718	0.145651	0.209987	0.0712066	0.130365	0.164849	0.0287594	0.0760899	0.0345347	0.0799522	0.0454323	0.130026	0.0910266	0.169519	0.0618061	0.0575336
C14:2	0.0410132	0.082566	0.0372353	0.0652033	0.0202204	0.0486653	0.0504449	0.162556	0.159788	0.124772	0.228576	0.19969	0.0868299	0.132429	0.221198	0.0968682	0.054137	0.079403	0.0513679	0.0983499	0.147983	0.17155	0.0803942	0.0917241	0.109974
C14:2-OH	0.0410132	0.0605484	0.0511986	0.0948412	0.044485	0.039817	0.0504449	0.0591111	0.122191	0.141981	0.0896377	0.108527	0.0901695	0.0821974	0.153714	0.0891187	0.120767	0.0476418	0.0890377	0.0764944	0.125786	0.10137	0.069908	0.029185	0.0549871
C16	0.670918	0.910061	0.296578	0.545428	0.577378	0.654697	0.483207	2.30227	1.81936	0.917648	1.80137	2.62113	0.889828	1.73325	1.17176	0.456444	0.734672	1.19282	0.526963	0.715567	2.69027	1.97047	1.73448	1.36194	1.68378
C16:1	0.684207	0.411761	0.232205	0.526075	0.342626	0.33943	0.576993	2.02388	1.59358	1.12032	2.00565	2.17429	1.10245	1.40599	0.517909	0.220435	0.314761	0.37673	0.29042	0.246282	2.92504	1.21017	1.64226	0.810465	0.954098
C16:1-OH	0.314988	0.0308896	0.105384	0.168183	0.0476837	0.0910569	0.130079	0.419364	0.353524	0.38035	0.521704	0.608463	0.184026	0.251907	0.174136	0.112076	0.130773	0.146716	0.121749	0.143093	0.206899	0.148796	0.196107	0.0673917	0.0637206
C16:2	0.0468722	0.0385308	0.0186177	0.0533482	0.0404409	0.0442412	0.0426842	0.201963	0.155088	0.0946543	0.242022	0.177984	0.106868	0.182661	0.251191	0.154989	0.0624658	0.158806	0.0239717	0.0509962	0.18128	0.226134	0.146807	0.0917241	0.153178
C16:2-OH	0.0468722	0.0715572	0.055853	0.124479	0.0283086	0.0619376	0.0620861	0.142852	0.122191	0.0860493	0.0896377	0.12155	0.100188	0.127863	0.194954	0.13949	0.0832877	0.138955	0.0513679	0.0874221	0.133185	0.109168	0.104862	0.11674	0.102119
C16-OH	0.18978	0.0651283	0.108552	0.0957354	0.103719	0.103454	0.182365	0.416005	0.215003	0.306999	0.351901	0.337759	0.138096	0.13859	0.294718	0.217505	0.158497	0.142505	0.129913	0.239771	0.119594	0.143704	0.126956	0.0938765	0.0805736
C18	0.20204	0.356665	0.237399	0.251234	0.452006	0.485584	0.161735	0.497562	0.38319	0.49863	0.522906	0.528215	0.113914	0.431041	1.34205	0.421265	0.703737	0.729906	0.435521	1.49014	0.494552	0.464152	0.716167	0.429033	0.533889
C18:1	1.9092	1.48576	0.700237	1.81375	1.38597	1.11445	2.32521	8.17197	6.51515	4.69923	7.05273	10.8698	3.58956	6.78356	1.56673	0.622057	1.02635	1.41897	1.05439	1.08698	13.5481	6.05042	8.92571	4.13306	5.08169
C18:1-OH	0.419498	0.160755	0.150803	0.358077	0.125731	0.206459	0.373218	0.849892	0.491313	1.0692	1.12705	1.064	0.429843	0.544794	0.576151	0.321062	0.351155	0.206279	0.3248	0.317709	0.537713	0.393596	0.592512	0.194063	0.251875
C18:2	0.505305	0.341605	0.360252	0.532	0.149306	0.191712	0.373218	2.23097	1.93455	1.37362	1.94673	2.55646	0.842938	1.79947	2.0541	0.802655	0.821703	1.56373	0.2912	0.855868	2.51381	2.60032	1.9036	1.90048	2.58001
C2	19.038	75.5246	13.8149	20.5768	54.4273	60.296	23.1402	73.0918	72.3813	44.5043	119.385	79.3626	43.04	50.0628	50.7077	23.5113	28.0266	44.5004	31.3896	14.1289	162.859	27.8896	29.5672	68.5456	92.7385
C2 / C0	0.0933068	0.323059	0.0649825	0.0887502	0.334312	0.39652	0.110129	0.0817805	0.0978522	0.0591219	0.143033	0.0863132	0.126384	0.0581323	0.152168	0.116763	0.121453	0.213786	0.269087	0.0721914	0.225756	0.0384523	0.0471851	0.138279	0.131551
C3	9.39554	11.8218	7.65977	10.62	7.76161	7.25333	6.89065	14.6153	21.0884	10.7113	8.58257	11.4902	4.71638	22.7605	22.9069	9.01104	23.316	16.5361	8.49385	16.1029	19.5033	15.8756	20.0092	14.2127	14.5519
C3:1	0.0257797	0.0174672	0.0185301	0.0280402	0.0307514	0.0165732	0.0125509	0.0209531	0.0225583	0.0196238	0.0353097	0.0240222	0.0247586	0.0300339	0.0255605	0.0433172	0.0213013	0.042266	0.0284172	0.0267841	0.0264512	0.0249375	0.0227805	0.0219486	0.0385374
C3-DC / C4-OH	1.46165	2.33479	1.09075	1.74746	1.99967	1.7047	2.59356	6.00241	6.79187	6.56057	6.08671	8.10715	2.55113	5.66966	2.15165	1.25902	2.73799	3.15655	1.22492	3.09944	11.6763	4.74745	10.0727	6.00945	10.3996
C3-DC-M / C5-OH	0.759101	1.04605	0.867595	0.828951	0.997596	0.736286	0.700199	1.7166	1.72722	1.8791	1.76228	1.86643	0.712466	1.77268	1.37206	0.817429	1.23612	1.61966	0.767559	1.15709	2.63564	3.14943	1.64046	2.42811	2.90638
C3-OH	0.221962	0.28798	0.212634	0.304798	0.211814	0.210975	0.204656	0.294409	0.258432	0.208772	0.265726	0.255343	0.209711	0.326893	0.254335	0.260253	0.258815	0.209207	0.166291	0.243561	0.272321	0.282888	0.287069	0.319408	0.247884
C4	1.10745	8.09499	1.39688	1.98752	6.98876	6.19595	0.574758	1.65229	2.84145	1.86337	1.27873	2.07432	0.550302	3.08736	2.62937	1.10177	2.59936	9.80456	5.3298	1.56361	16.6835	1.8721	1.73959	4.80451	7.88499
C4:1	0.166396	0.291951	0.216803	0.22942	0.226114	0.243074	0.127078	0.108956	0.142869	0.100081	0.127507	0.12935	0.0820128	0.16819	0.1687	0.192521	0.303544	0.249921	0.182468	0.247753	0.200037	0.141313	0.153389	0.126626	0.172501
C5	0.915821	2.66901	1.12445	1.47803	2.23827	1.70818	0.509041	3.01137	5.57705	2.53101	2.38722	2.1988	1.13937	4.90109	4.03999	1.6349	3.55121	5.84398	1.38325	2.07251	7.50413	3.44704	2.32759	4.06357	5.00826
C5:1	0.0518856	0.118634	0.0675649	0.149124	0.0678039	0.0683512	0.0629013	0.136818	0.137586	0.0938322	0.096834	0.127079	0.0989019	0.103113	0.0613026	0.0986708	0.0836733	0.087029	0.0752372	0.116656	0.0958104	0.0850775	0.0647903	0.0988323	0.0743863
C5:1-DC	0.0242133	0.129756	0.0646273	0.0447372	0.148647	0.113919	0.0387085	0.0509091	0.0978391	0.071085	0.0440154	0.0722041	0.0368007	0.0837795	0.0692986	0.038372	0.0890715	0.221784	0.0509672	0.0388853	0.148758	0.0478561	0.0503924	0.132718	0.134997
C5-DC / C6-OH	0.69153	1.04398	0.792412	0.782389	0.809336	0.776189	0.495509	1.55851	2.44486	1.76778	1.95378	1.50102	0.829894	1.87441	0.988044	0.805372	0.924784	0.949163	0.83188	0.91579	2.06074	1.67707	1.63838	1.37931	1.30986
C5-M-DC	0.374514	0.522136	0.801215	0.669046	0.569748	0.374705	0.370087	0.152773	0.250509	0.167456	0.112977	0.216069	0.150221	0.142132	0.332125	0.322572	0.414831	0.212456	0.476844	0.453063	0.197418	0.186145	0.236886	0.188395	0.200414
C6 / C4:1-DC	0.206643	1.51829	0.209732	0.283531	1.27454	1.0801	0.156154	0.557512	0.678822	0.383132	0.49971	0.564555	0.314746	0.635673	0.374803	0.229019	0.316586	1.25862	0.447744	0.247987	2.78262	0.395414	0.365308	0.920932	1.26882
C6:1	0.0697497	0.0992537	0.0746293	0.124573	0.0573843	0.0990495	0.0772331	0.0623681	0.133682	0.0650159	0.0933845	0.0830413	0.0553501	0.0626552	0.0437966	0.0957197	0.0874662	0.054365	0.0946543	0.0764634	0.0988758	0.08437	0.0691199	0.0667472	0.0809225
C7-DC	0.59131	0.458182	0.733208	0.436569	0.378031	0.263468	0.253492	0.153161	0.147518	0.154223	0.155738	0.191676	0.112504	0.0945565	0.191721	0.24946	0.240208	0.257078	0.372523	0.268433	0.176471	0.140185	0.125268	0.113886	0.0908444
C8	0.518708	0.991778	0.528833	0.466523	0.821026	0.849648	0.426282	0.581183	0.52882	0.540876	0.673003	0.551613	0.563367	0.525099	0.535266	0.527191	0.556064	0.805465	0.499819	0.565768	0.838132	0.440338	0.460594	0.52912	0.537797
C9	0.167142	0.263987	0.136142	0.201793	0.169958	0.120391	0.0946025	0.157779	0.153495	0.0951258	0.116729	0.143244	0.0574007	0.122512	0.159694	0.168796	0.141993	0.184325	0.148478	0.143388	0.189324	0.106337	0.107153	0.115932	0.165115
Carnosine	3.017	2.562	3.332	2.506	2.093	2.093	2.422	4.795	4.655	4.263	4.004	4.032	1.981	4.83	4.06	3.332	3.094	1.141	2.114	2.751	1.099	2.569	2.667	1.4	1.806
Cit	37.24	41.58	31.57	19.39	25.2	37.17	35.14	87.5	41.93	34.16	84	68.46	24.71	64.47	29.75	31.78	27.3	50.68	31.36	25.27	46.48	32.62	32.48	39.76	41.58
Cit / Orn	0.43252	0.430435	0.442157	0.409158	0.474308	0.532064	0.440351	0.984252	0.628541	0.655034	0.96	0.922642	0.826698	0.495161	0.251479	0.766892	0.707804	2.36601	0.474074	1.04035	0.667337	0.580324	0.403478	0.584964	0.404082
CPT-I ratio	0.00427844	0.00541846	0.00251172	0.00343609	0.00632285	0.00749875	0.00306941	0.00313266	0.00297762	0.00188146	0.00278468	0.00342516	0.00294741	0.00251314	0.00754365	0.0043589	0.00623334	0.00923703	0.00825087	0.0112701	0.00441481	0.00335669	0.00391089	0.00361299	0.00314579
Creatinine	35	37.73	32.83	31.92	32.55	33.53	35.77	33.67	32.76	32.41	31.15	37.59	27.44	34.16	34.16	34.3	34.51	28.91	31.01	35.07	37.87	31.85	34.79	32.2	31.5
Essential AA	2172.17	1844.08	1734.53	1351.56	1522.08	1389.99	1431.15	1733.69	1658.09	1530.13	1599.08	1327.55	645.4	2357.95	2092.65	956.48	1725.71	1802.22	2134.72	2115.47	1581.79	2038.4	1836.24	1834.91	2541.14
Fisher ratio	3.99702	3.22863	2.46699	3.04303	2.39569	2.81852	3.81494	3.35615	3.17457	3.64988	3.42759	3.72699	3.64277	3.84125	3.51143	3.34596	4.31253	6.87393	4.47334	4.72074	3.06694	4.20846	3.83491	4.03635	4.04181
Gln	4011	4599	2128	1666	2681	3108	2779	2457	2737	2751	2632	2086	1141	2982	1477	973	2128	1505	3115	1764	2919	2744	4207	3101	3395
Glu	791	882	784	548.8	401.8	434	647.5	490	522.2	571.9	366.8	454.3	172.9	532	1456	429.8	728	1050	805	882	403.2	1568	994	1617	1715
Glucogenic AA	8457.4	8985.2	8181.6	4469.5	5689.6	7265.3	6890.8	5586.7	5680.5	5034.4	5494.3	4614.4	1739.5	9750.3	4794.3	2639	5765.2	3890.6	6524	4407.9	7851.2	5383.7	6036.8	4409.3	7352.1
Gly	3185	2240	2135	1260	1484	2037	1701	1981	1484	1211	2219	1421	749	2254	1155	1050	1239	1274	1610	1778	2359	1274	1512	1316	1687
H1	40633.4	63326.6	51388.2	42859.5	48268.6	48035	27366.3	18124.4	23995.6	17651.9	16650.6	16539	7179.78	26003.5	35729.1	37917.4	70833.3	50374.2	51254.3	60411.9	34095.1	23079.3	25724.4	21586.3	25632.9
His	510.3	544.6	520.8	277.2	398.3	373.1	347.2	366.8	428.4	417.2	485.8	416.5	182	579.6	314.3	212.1	272.3	252	361.2	220.5	539	448	438.2	436.1	670.6
Histamine	1.218	1.071	0.973	2.114	0.973	1.435	0.819	1.169	0.819	0.77	1.036	0.952	0.756	0.77	1.064	0.882	0.777	1.82	1.106	0.959	1.071	0.77	0.798	0.854	0.756
Ile	282.1	242.9	230.3	176.4	212.8	172.9	175	205.1	217.7	197.4	190.4	142.8	95.2	316.4	281.4	107.1	235.2	282.1	290.5	330.4	196.7	296.1	240.8	273.7	364
Kynurenine	3.934	4.627	3.647	4.179	4.438	4.039	3.535	3.36	3.444	3.367	2.905	2.345	2.968	2.905	3.85	3.157	2.856	3.878	3.696	3.745	2.968	3.409	3.535	3.724	3.927
Kynurenine / Trp	0.0950931	0.113966	0.0948998	0.11683	0.0899291	0.114257	0.148529	0.0867993	0.0801303	0.116465	0.0888651	0.101515	0.258537	0.0615727	0.126437	0.157692	0.0902655	0.145407	0.0877076	0.100375	0.0789572	0.100412	0.0990196	0.0972578	0.0876563
Leu	396.2	393.4	367.5	261.8	315	277.2	306.6	421.4	371	356.3	416.5	345.8	173.6	646.1	494.2	219.8	422.1	431.9	466.2	506.8	323.4	505.4	379.4	387.1	578.9
Lys	249.2	166.6	184.1	93.1	142.1	149.1	156.8	102.9	114.8	82.6	126	90.3	55.16	176.4	179.9	77	132.3	62.86	163.1	108.5	98	93.8	142.8	93.8	133
lysoPC a C14:0	6.29592	6.38198	5.77343	5.27638	5.71237	5.88997	6.16403	6.22923	6.14529	5.81033	5.2866	5.65167	5.15129	5.35566	5.40716	6.23662	5.71948	6.22387	5.78784	5.6049	5.61184	5.50935	5.32187	5.75359	5.78253
lysoPC a C16:0	207.613	320.705	210.783	175.253	177.247	209.452	148.828	252.002	250.916	215.789	211.685	207.762	92.0767	271.496	120.641	97.356	152.992	174.845	117.106	146.186	256.66	246.531	231.963	232.388	207.255
lysoPC a C16:1	13.6781	21.5157	10.3922	9.94395	9.4422	12.3027	7.54381	20.7516	17.6963	20.9751	18.7064	19.2803	8.07702	23.647	1.05506	1.03944	1.65945	1.17401	2.82173	1.29905	18.8868	13.177	20.5387	10.6765	12.0133
lysoPC a C17:0	2.26121	3.05021	2.47699	1.21763	1.31048	1.77745	1.45477	1.55731	1.54953	1.43128	0.864156	1.16263	0.575144	1.31753	4.55725	3.89789	3.60891	5.96655	2.15239	3.94095	1.49454	1.81752	1.21681	1.39994	1.97234
lysoPC a C18:0	80.9962	113.996	75.7599	73.7799	82.8528	86.0031	69.7031	34.146	35.4553	27.5825	28.5517	27.1348	12.4318	36.6197	97.1591	94.4898	103.955	137.653	74.7753	117.435	50.3408	49.1443	37.3298	46.7928	53.0668
lysoPC a C18:1	72.3384	97.9452	50.8124	54.1467	69.6983	73.3367	53.778	107.802	89.9885	95.4569	91.3216	95.3621	41.2854	124.742	16.995	12.3045	20.1466	22.499	27.5102	15.133	134.924	91.9278	119.978	88.9392	93.8851
lysoPC a C18:2	76.7482	100.282	68.1637	60.0245	57.4933	61.1476	40.6136	61.3917	57.0861	57.9159	54.9501	61.3287	24.5936	66.1672	90.8667	48.4867	62.6887	108.604	47.7332	61.7999	66.9611	80.4252	53.1385	77.5504	83.645
lysoPC a C20:3	13.5408	18.2166	9.86764	13.0647	15.0816	12.8316	9.88513	25.0823	23.7761	22.8449	23.0528	22.7183	10.16	28.9651	3.76313	2.40008	4.36667	3.96555	6.34119	4.11747	26.6243	29.6171	23.1393	28.2713	28.5995
lysoPC a C20:4	38.1746	44.2046	33.4672	29.3809	27.7218	29.3279	22.3015	25.1983	22.9964	21.1966	25.0266	17.5686	9.91498	31.1929	29.6734	21.9963	22.3624	28.1923	22.482	28.3456	26.2423	27.3196	19.0812	24.5835	33.186
lysoPC a C24:0	1.48531	1.68935	1.8624	2.05193	1.24328	1.67289	1.33479	0.900611	1.35584	1.44832	1.1861	1.3887	0.725181	1.57419	1.56793	1.84959	1.96557	1.88163	1.44368	1.76613	1.30406	1.13595	1.23018	1.43071	1.50914
lysoPC a C26:0	2.50378	3.42589	2.33693	2.66642	2.02637	2.11993	1.95954	3.31362	2.80633	2.61963	2.77642	2.60148	1.98964	2.55078	1.54347	1.80685	1.93796	1.91418	1.86351	1.78689	2.93058	2.59608	2.25037	2.92215	3.53081
lysoPC a C26:1	9.97593	12.4824	11.6213	11.9057	11.8448	11.6928	12.0581	10.7323	11.6039	10.2746	11.0307	11.7878	10.5776	11.3615	10.1549	11.388	11.7129	12.0296	11.3526	11.0638	10.4764	12.0837	10.8309	11.0149	11.3559
lysoPC a C28:0	1.57378	2.07845	1.29465	1.67563	1.43496	1.44671	1.22575	1.90435	1.43792	1.50988	1.57896	1.35862	1.10454	1.76824	1.37005	1.42011	1.55686	1.837	1.48154	1.74021	1.51761	1.65073	1.4226	1.51571	1.95684
lysoPC a C28:1	1.30796	1.52511	1.22918	1.55586	1.6297	1.53348	1.60475	1.51978	1.9017	1.60167	1.94859	1.63091	1.22531	1.67685	1.18694	1.14644	1.27279	1.367	1.18119	1.24067	1.81689	1.61873	1.49761	1.69223	1.98728
Met	74.2	57.68	93.1	34.09	41.93	44.24	40.95	40.88	44.31	43.82	42.49	33.95	15.19	66.57	44.1	22.96	36.47	27.79	34.58	41.16	22.4	33.25	42.84	43.82	34.44
Met-SO	3.843	4.487	5.068	3.472	4.27	4.186	5.348	4.494	3.598	3.92	4.34	3.934		4.697	14.14	4.865	6.293	8.68	4.102	4.2	4.508	4.529	3.85	3.969	6.027
Met-SO / Met	0.0517925	0.0777913	0.0544361	0.101848	0.101836	0.0946203	0.130598	0.109932	0.0812006	0.0894569	0.102142	0.115876		0.0705573	0.320635	0.21189	0.172553	0.312343	0.118623	0.102041	0.20125	0.136211	0.0898693	0.0905751	0.175
MUFA (AC)	5.21611	5.4837	2.9548	5.20406	4.53353	4.29768	4.7955	14.4429	11.8802	9.53785	13.7051	17.9807	7.2245	11.5499	4.94086	2.85368	3.75372	4.95466	3.71216	3.42424	22.5962	9.8158	13.6614	7.69155	9.17742
MUFA (AC) / SFA (AC)	0.0215894	0.0160392	0.0121256	0.0189621	0.0186757	0.0182616	0.019317	0.0144146	0.0138506	0.0115337	0.0139544	0.0174092	0.0181706	0.0120762	0.0116441	0.0117256	0.0126065	0.01674	0.0218218	0.0142532	0.0237558	0.0124386	0.0195518	0.0127906	0.0108654
MUFA (LPC)	97.3004	133.468	74.0551	77.5522	92.615	98.8657	74.9847	140.806	121.19	128.308	123.007	128.061	61.1653	161.428	29.3919	25.8783	34.7917	37.0696	42.8657	28.7366	166.104	118.807	152.845	112.323	119.242
MUFA (LPC) / SFA (LPC)	0.32141	0.295724	0.246614	0.29609	0.340713	0.320616	0.325073	0.46927	0.404417	0.50083	0.488262	0.518339	0.536283	0.503389	0.126555	0.124982	0.128035	0.112223	0.2095	0.103198	0.519302	0.385256	0.544447	0.384399	0.433489
MUFA (PC)	3596.13	3284.97	3290.25	3676.58	3666.16	3432.4	3312.83	4621.17	4580.11	4127.11	4692.86	4930.13	2215.24	4628.47	860.815	724.294	1565.59	1081.72	2141.84	1081.28	5073.91	3719.59	4566.68	3544	3346.78
MUFA (PC) / SFA (PC)	10.7822	10.9039	11.7398	13.7853	15.9857	13.8725	13.9798	17.5288	17.8453	19.6492	20.5196	20.9308	21.5901	20.5892	3.6212	3.5935	7.54795	4.15551	9.85981	5.41859	19.2756	17.7217	22.0786	15.4255	13.3521
Non essential AA	14782	16152.1	12735.2	7583.38	10023.2	12034.3	11562	9755.2	10101.1	9362.01	9637.6	8183.56	3496.01	14896.8	9937.55	5085.92	9721.67	7605.5	11765.1	8154.86	12465.5	11066.2	12449.8	10400.5	14409.8
Orn	86.1	96.6	71.4	47.39	53.13	69.86	79.8	88.9	66.71	52.15	87.5	74.2	29.89	130.2	118.3	41.44	38.57	21.42	66.15	24.29	69.65	56.21	80.5	67.97	102.9
PC aa C24:0	1.04132	0.781595	0.769875	0.831417	0.826284	0.781778	0.715696	0.611354	0.75771	0.444391	0.526854	0.558044	0.425331	0.582764	0.757268	0.8703	0.874717	0.723569	0.710776	0.948188	0.710737	0.68871	0.504678	0.727901	0.835249
PC aa C26:0	3.94983	4.46161	4.78056	4.50203	3.91108	4.3162	3.9088	4.31769	4.20185	4.12833	4.00544	4.30491	3.50301	4.21332	3.84328	3.81772	4.05264	4.25838	4.48168	4.09499	4.29379	4.66109	4.41313	4.83579	4.65789
PC aa C28:1	1.07723	1.13983	0.747879	0.822572	0.771198	0.788347	0.813569	1.00873	1.18478	0.843699	0.925372	0.856996	0.568702	0.910987	0.740186	0.75426	0.692222	0.776947	0.591409	0.68151	1.10429	0.946976	0.981319	0.974754	1.21325
PC aa C30:0	11.8866	12.2853	9.25421	9.27911	9.88172	10.5981	10.0867	10.0632	8.01409	7.8076	8.22557	8.65799	3.83187	8.3996	7.20519	7.08949	6.47826	9.57131	7.16226	7.73522	8.08018	5.87712	7.67353	6.63299	7.11447
PC aa C30:2	0.673938	0.338661	0.317326	0.210882	0.427428	0.39997	0.31702	0.570011	0.826948	0.590829	0.445843	0.497807	0.134938	0.695314	0.454123	0.425189	0.5322	0.325695	0.262765	0.477279	0.575312	0.434195	0.74039	0.482379	0.675876
PC aa C32:0	181.274	164.47	158.413	151.461	135.306	147.847	135.168	156.785	153.026	117.669	133.867	135.402	57.3927	129.085	147.838	114.018	123.232	152.545	123.534	127.455	150.802	118.272	119.074	135.846	144.909
PC aa C32:1	489.544	548.757	412.398	429.909	418.666	458.786	392.574	678.526	629.828	616.517	742.807	752.399	266.94	696.974	21.4386	19.3162	51.1965	25.3747	105.469	26.0855	656.684	304.42	674.519	252.519	230.528
PC aa C32:2	76.3701	83.7754	54.1287	58.2489	52.4526	61.4444	45.0614	97.0534	80.1721	81.6589	79.4087	94.3013	33.7377	84.8698	22.6791	15.2909	19.2521	24.766	24.3273	15.9625	84.6314	42.301	75.6273	32.951	36.931
PC aa C32:3	2.45251	1.85222	1.68603	1.6819	1.27266	1.45497	1.16672	1.92308	2.01613	1.88886	1.95873	1.71854	0.744015	1.71306	1.31686	1.01733	1.28406	1.38982	1.42537	1.19458	2.16691	1.39237	1.8476	1.43778	1.56563
PC aa C34:1	2548.1	2327.28	2428.38	2682.09	2660.52	2460.99	2376.57	3614.32	3583.79	3220.65	3603.45	3825.09	1792.8	3579.24	543.822	444.696	1167.67	733.793	1636.99	797.417	3844.02	3052.88	3442.1	2939.64	2725.62
PC aa C34:2	3425.15	3219.64	3617.96	3337.01	2716.2	2776.54	2582.74	3784.5	3785.89	3520.06	3793.47	4200.33	1816.48	3414.47	2780.25	2201.18	3120.89	3165.59	2684.37	3139.86	3491.07	3843.73	3110.5	3832.54	3514.9
PC aa C34:3	381.596	352.143	388.132	328.435	259.471	287.941	230.68	466.882	470.79	451.215	462.091	531.927	187.116	407.44	186.53	140.64	240.019	225.859	286.912	192.319	456.618	429.433	385.233	416.629	459.628
PC aa C34:4	25.0659	22.2018	20.3183	17.3624	13.8426	16.5176	13.0774	23.2661	20.8023	19.2701	20.5667	19.2496	8.35844	19.2353	12.8667	11.0767	11.4667	13.7913	14.507	11.014	22.9853	16.2327	15.7124	14.6417	20.3184
PC aa C36:0	3.62262	4.67168	4.20025	2.41972	0.972035	3.22418	3.05177	4.51387	2.9495	4.46195	2.82895	5.48227	1.69246	2.92937	7.72654	7.24411	8.48481	7.33185	3.84803	8.13966	3.42487	5.21571	3.06704	5.98204	5.16221
PC aa C36:1	371.45	249.956	292.879	417.913	452.868	368.414	406.302	207.778	241.313	184.149	232.034	228.517	108.258	238.76	141.476	106.816	234.208	162.371	271.133	158.244	426.046	245.596	329.44	236.201	265.581
PC aa C36:2	1723.26	1306.67	1514.19	1676.95	1709.69	1476.55	1581.5	1302.74	1277.68	1148.97	1320.87	1527.44	592.686	1292.73	2285.75	1972.67	2529.38	2356.14	1868.7	2369.46	1819.65	1615.91	1454.86	1533.61	1597.81
PC aa C36:3	1901.37	1617.61	1367.62	1668.62	1706.39	1663.09	1723.87	2894.38	3006.8	2682.47	2945.75	3186.5	1357.66	2725.38	994.135	748.469	849.307	1017.32	1132.77	736.579	2992.66	3151.95	2611.85	3184.54	2921.77
PC aa C36:4	2493.65	2164.23	2490.5	2391.89	2025.54	1975.02	1852.82	2210.18	2367.79	1823.38	2312.06	1952.93	910.864	2142.52	2005.15	1605.46	1883.2	2055.8	1961.12	2131.02	2325.26	2211.22	1694.57	2230.29	2486.09
PC aa C36:5	331.838	328.897	252.619	254.606	210.44	222.484	228.523	313.603	321.211	279.918	340.666	312.849	126.712	328.533	206.178	191.15	296.044	311.312	250.127	178.844	359.649	269.445	269.724	231.466	247.093
PC aa C36:6	21.407	19.9813	12.5564	12.5812	10.7375	11.1567	10.8991	16.7201	14.5939	13.5782	14.9954	14.5269	6.02072	14.3555	9.43821	8.19617	10.1019	12.5832	10.8629	7.69523	16.667	10.1388	12.8041	8.95595	9.45229
PC aa C38:0	9.74561	8.03698	9.70002	7.74573	6.52888	5.84854	6.55898	4.93086	5.23846	4.52941	4.59996	4.44003	2.14287	4.26974	9.72399	10.6429	7.7257	10.0929	8.72397	7.0574	5.68758	5.70605	4.80149	6.21348	6.946
PC aa C38:1	10.6075	4.76459	6.79227	10.1521	9.35517	12.1732	9.56783	3.88732	4.31901	0.941827	1.47365	2.89481	0.765324	1.69956	1.69541	3.12394	2.82318	4.19863	5.54171	3.04724	2.60451	1.55225	2.52943	4.22323	2.7811
PC aa C38:3	389.091	268.685	283.788	408.758	515.339	386.134	444.782	304.099	336.972	265.708	316.313	313.48	149.237	305.841	220.308	190.589	283.247	178.297	388.222	251.676	468.541	538.416	342.863	525.324	576.335
PC aa C38:4	1062.02	753.251	884.727	1100.42	1068.79	913.109	945.32	790.475	868.075	666.476	807.106	787.769	355.883	775.332	1538.43	1460.86	1411.66	1502.11	1341.09	1824.6	1074.2	1058.28	766.314	1084.66	1244.43
PC aa C38:5	739.951	594.047	488.886	627.289	553.388	600.212	626.127	741.681	775.992	592.957	716.266	656.105	302.941	711.022	494.343	467.033	526.917	621.286	601.272	455.743	946.319	881.944	620.941	923.797	1073.41
PC aa C38:6	1711.14	1456.27	1667.73	1548.34	1202.17	1162.93	1202.44	958.919	1052.8	802.587	1012.49	854.359	384.33	928.425	1256.65	1148.58	1163.36	1348.43	1181.87	1315.7	1078.94	922.722	823.831	1002.84	1033.63
PC aa C40:1	2.24266	2.6332	2.41058	2.42328	2.16785	2.30243	2.26867	1.88702	1.68668	1.58814	1.75531	1.61059	1.24566	1.6333	2.18976	2.09792	1.78234	2.31265	2.04812	1.75339	1.64367	1.72322	1.76533	2.16835	2.49453
PC aa C40:2	4.59088	3.22451	4.86785	4.62263	3.64026	4.23954	4.4156	1.92171	2.57595	2.18486	2.36406	2.56813	0.978539	1.82893	2.41207	1.88539	1.92545	2.00817	2.6359	2.00914	2.27374	2.48453	2.57946	2.34848	2.44628
PC aa C40:3	12.2058	6.96816	11.6644	11.5153	12.1963	10.3994	11.2706	4.89458	5.73456	5.17801	5.50024	5.99632	2.70848	5.83617	3.02077	2.18585	2.86264	2.89594	6.89255	2.42335	6.66366	8.30741	6.46643	8.68498	8.08322
PC aa C40:4	38.1959	25.4717	36.2601	35.4825	36.302	33.6223	36.1969	26.4556	30.4954	26.2889	27.7558	28.4743	13.6539	27.9095	17.9361	17.0572	14.8626	20.164	28.8843	16.0843	41.1084	45.9128	29.6358	46.2556	52.1254
PC aa C40:5	99.473	64.6622	72.6774	88.2578	91.1596	80.6471	89.0806	61.9614	70.3725	58.0162	67.2404	65.7004	30.5018	66.5042	70.787	92.349	120.322	136.607	109.221	107.371	115.783	124.656	69.1981	126.941	177.041
PC aa C40:6	439.527	298.643	396.013	437.541	391.821	315.774	367.006	192.234	209.098	152.458	182.38	171.028	80.5279	189.944	452.355	543.483	520.429	547.805	424.66	568.443	294.601	275.403	186.467	293.881	382.327
PC aa C42:0	0.45984	0.400043	0.734577	0.502138	0.429785	0.500765	0.430139	0.588927	0.654677	0.534713	0.648452	0.524831	0.252914	0.47877	0.562226	0.560489	0.703381	0.741471	0.579148	0.652437	0.715523	0.512965	0.409701	0.725954	0.922418
PC aa C42:1	0.514341	0.450517	0.532836	0.407487	0.522579	0.512619	0.300126	0.391806	0.363865	0.387181	0.331124	0.240767	0.114308	0.374762	0.376568	0.252931	0.315195	0.422943	0.37851	0.184172	0.208107	0.499859	0.274806	0.562803	0.650855
PC aa C42:2	1.18223	0.870173	1.03095	0.789201	0.675487	0.671522	0.7974	0.430853	0.578991	0.49315	0.5342	0.614451	0.382062	0.401346	0.788439	0.520874	0.637539	0.682576	0.658421	0.621179	0.626791	0.570784	0.555846	0.727991	1.00896
PC aa C42:4	1.25166	1.08833	1.36182	1.35505	1.21572	1.33465	1.20323	0.38989	0.766182	0.433076	0.785443	0.681596	0.304789	0.420688	1.18026	0.818297	0.79097	0.717317	0.864069	0.76433	0.575308	0.571656	0.70689	0.728137	0.903892
PC aa C42:5	5.65552	2.81384	4.96127	4.12161	4.07355	4.42358	4.02636	2.33688	2.0013	2.03957	2.10768	2.21157	1.0868	2.11527	2.49234	2.13538	1.80391	3.95231	3.46696	2.17946	2.94829	3.66603	2.06823	3.47008	4.63743
PC aa C42:6	13.26	10.0893	15.554	12.7175	11.7015	10.3293	11.7516	5.12018	6.43894	5.9535	5.91209	6.20137	3.6154	5.6363	7.96866	5.7248	5.24744	8.02343	9.74009	5.58488	7.85388	9.29048	6.08178	9.41979	12.0225
PC ae C30:0	0.830532	0.812591	0.868871	0.713866	0.780401	0.947389	0.772454	0.941391	0.846374	0.808832	0.830917	0.861963	0.539028	0.853748	0.793284	0.554058	0.621904	0.497139	0.72835	0.658538	1.02565	0.893544	0.786667	0.947814	0.922823
PC ae C30:1	0.910782	0.531658	0.443202	0.61504	0.534635	0.498616	0.45657	0.472801	0.451861	0.379224	0.321235	0.322449	0.249362	0.311736	0.361506	0.0429313	0.264719	0.481536	0.442706	0.461719	0.466363	0.380351	0.500903	0.350596	0.566567
PC ae C30:2	0.377029	0.333806	0.315282	0.353794	0.323628	0.269352	0.275268	0.382096	0.275531	0.315582	0.317463	0.332169	0.167265	0.375112	0.392868	0.179862	0.25801	0.373646	0.255011	0.320014	0.393549	0.319758	0.263554	0.348126	0.420673
PC ae C32:1	6.25799	6.98471	5.41118	4.63678	4.55171	4.72295	4.03615	4.07622	4.43968	3.51229	3.61651	4.38436	1.4077	3.41053	3.40181	2.31002	2.70529	3.0809	3.1266	2.17007	4.23545	3.20356	4.21761	2.74013	3.4286
PC ae C32:2	1.18223	1.11879	1.23499	1.00914	1.06707	0.979304	1.04921	0.819672	0.961538	0.949081	0.989259	0.768063	0.455793	0.881004	0.796827	0.651092	0.655498	0.838829	0.680127	0.724709	0.967049	0.614025	0.665449	0.82809	0.791514
PC ae C34:0	5.01331	4.25215	4.73491	3.97554	3.65748	3.14687	3.41844	3.61788	3.52181	2.52151	2.36516	2.58826	0.876042	2.51563	7.36742	5.66134	5.18037	7.02164	4.21302	4.59797	3.30662	2.48476	2.84904	3.30529	3.58123
PC ae C34:1	49.7857	43.8916	51.3334	39.9048	40.3053	40.3914	36.6295	49.524	48.468	44.0751	49.4651	53.5379	18.5895	45.7484	23.2029	18.6205	24.4078	21.4928	34.4806	19.084	59.0496	45.9652	51.7414	41.8319	41.7767
PC ae C34:2	18.1785	15.8187	22.5048	14.3309	11.9065	13.0616	10.4923	15.276	15.7818	14.6927	13.8026	16.2219	5.57994	13.5272	51.2119	36.6289	28.8828	57.0747	19.7222	31.7589	16.1488	19.0467	13.2536	18.6939	19.0582
PC ae C34:3	2.61601	2.43648	3.23245	2.23823	1.94814	2.22908	1.95573	1.59731	1.48883	1.5725	1.65206	1.76655	0.676987	1.36066	3.58992	2.44973	2.61301	3.73361	2.16338	2.37322	2.04155	1.79883	1.41701	1.61068	1.55693
PC ae C36:0	3.67652	5.36183	3.83453	4.22682	4.18091	3.77236	4.00793	4.06424	5.22728	4.63763	4.03784	5.25536	2.01281	5.13587	3.31045	2.30293	3.14038	2.94731	3.05337	2.01228	7.07926	4.1403	5.06925	3.5114	4.46277
PC ae C36:1	28.9631	23.8688	29.7921	23.6807	23.6916	22.179	22.3677	23.7545	26.8506	23.1107	22.5119	26.4208	9.79383	22.0425	20.5709	17.4465	26.7434	21.6086	26.6532	20.37	29.1629	26.0042	27.3031	26.2191	29.621
PC ae C36:2	52.4304	44.5306	56.9805	39.6193	37.1355	35.6519	37.0055	46.5664	47.4482	46.9114	43.9162	53.3543	16.7513	40.8165	134.076	112.308	102.347	133.581	65.0401	103.322	54.0521	60.9916	45.9392	61.0049	69.4557
PC ae C36:3	19.8144	17.9818	21.54	14.6068	14.3368	15.3388	14.435	22.6558	22.9915	22.9682	22.3679	25.393	8.22201	19.5645	28.1673	21.6812	20.9354	28.4626	23.5879	20.4062	25.7226	27.6684	21.3307	30.2988	31.5156
PC ae C36:4	16.8584	15.2209	18.2822	13.047	11.2379	13.1147	12.1944	10.7069	10.7516	8.71852	9.78006	8.95595	3.82136	8.77912	31.0835	25.1733	17.4672	30.4124	16.2577	20.3206	11.9805	11.6037	8.37383	12.3616	14.5929
PC ae C36:5	7.2066	6.16579	6.46491	6.04192	4.33682	5.27891	5.26284	4.05633	4.18734	3.04264	3.17552	4.26275	1.66901	3.59254	7.02885	7.03993	6.45621	7.66459	5.70872	5.39152	4.99642	4.26358	3.11587	3.81285	4.28809
PC ae C38:0	96.6289	84.1298	71.3039	67.8858	51.0217	54.9045	54.3865	64.4989	61.6117	53.8936	57.5334	58.8764	25.071	56.5777	41.2088	43.3596	43.1296	56.6096	52.114	31.6766	65.9047	47.7917	48.8622	47.574	55.0312
PC ae C38:1	4.07697	3.49125	2.81944	3.68288	3.36923	2.77186	4.10682	1.65954	1.69387	2.06051	1.48802	1.99358	1.15003	3.27358	1.75973	2.50838	1.58979	1.77378	3.06133	0.588185	4.39664	1.53831	3.08915	2.15261	1.32626
PC ae C38:2	21.9742	16.7178	24.1591	17.4529	15.6462	14.87	16.6674	12.0028	13.3888	11.4886	11.9195	13.3267	5.33526	12.5051	32.2134	23.1673	18.9288	28.3355	21.8589	18.2942	15.8333	18.5868	13.987	18.5518	20.015
PC ae C38:3	19.3298	16.6457	15.5729	17.417	15.5045	14.1017	15.7823	20.9108	22.8736	18.9815	18.2238	21.2472	8.22863	17.9534	20.4819	15.2789	16.1759	15.3424	19.1641	16.053	24.8335	30.6874	19.2764	31.8223	37.8041
PC ae C38:4	29.9827	23.1102	31.9578	21.9992	20.4453	19.8692	19.6923	18.6342	20.7292	15.8401	17.4304	17.5109	7.80383	16.9154	80.4046	70.883	50.6046	68.7329	42.151	67.5939	23.8878	25.1856	16.2499	28.1216	37.6373
PC ae C38:5	26.2801	22.0487	21.8847	20.5365	16.4754	19.2912	17.2343	14.7671	16.5437	11.6809	13.7512	13.0151	5.60922	12.4909	26.8273	24.0848	21.2207	26.1796	24.4948	19.3092	20.2088	16.3103	13.7096	19.4614	22.3405
PC ae C38:6	10.1764	8.6285	12.0424	8.34037	6.8593	7.55973	7.47462	6.23137	7.13857	5.01777	4.93011	5.2404	2.41425	5.13769	19.5673	18.5677	10.9024	20.3395	9.91468	11.8052	6.74559	6.43576	5.26322	6.79739	8.1088
PC ae C40:1	76.8231	66.2053	51.516	54.8252	44.095	52.8832	51.8696	29.9326	30.9607	25.4372	28.9092	27.5295	11.7101	29.823	86.929	96.0293	46.9201	92.9791	47.0913	45.457	38.4207	28.058	24.3959	27.3591	31.4253
PC ae C40:2	7.61737	6.74088	5.88976	5.37625	4.68091	4.32279	4.74564	3.44685	3.57262	3.1402	3.327	2.92078	1.24434	3.24725	7.48882	10.2024	7.38076	10.6632	5.88838	5.92314	4.31402	3.65155	3.07028	3.61583	4.29911
PC ae C40:3	4.83777	4.32647	4.3203	4.57635	4.97406	3.74902	3.91519	3.93005	4.56254	3.07386	3.59655	4.33766	1.5658	3.99388	5.21682	4.81989	4.14691	4.40923	5.24911	4.45152	5.78638	6.45295	4.47433	5.76767	6.55684
PC ae C40:4	14.9642	9.10754	14.9467	10.7482	10.2877	8.99328	9.19841	6.86639	8.95445	6.94175	6.81253	6.74604	3.11843	7.17474	21.0515	17.4273	11.4586	17.352	15.6514	15.483	10.0425	10.4617	6.82828	11.2503	14.8404
PC ae C40:5	10.2509	8.16575	9.09588	7.55758	6.64689	6.00711	6.56967	6.42007	7.82823	5.5628	5.94557	5.38691	2.60686	6.17259	13.2583	13.6779	12.1691	17.778	10.7821	10.5345	9.17456	8.71261	5.54514	10.6473	13.723
PC ae C40:6	17.2692	12.4203	18.1815	12.0724	8.99263	9.45324	10.2761	7.13862	6.92337	5.73277	5.84494	5.97319	2.35949	5.50572	39.6736	43.8953	29.025	42.8995	21.1938	33.4016	7.60702	9.49987	5.73295	10.4612	15.0224
PC ae C42:0	15.3941	11.6009	11.6691	13.1602	11.8428	11.5379	14.4674	8.69923	10.607	8.60195	9.23171	8.59269	4.86475	9.75948	7.37847	5.43566	3.79657	7.9706	8.08051	4.52204	12.1994	13.6452	9.32638	13.446	16.1104
PC ae C42:1	5.77247	5.01861	4.79699	5.52196	4.73814	4.98781	4.9688	3.95309	4.75239	3.45368	3.7686	4.33272	1.65216	4.26838	12.8514	10.2787	4.27146	11.0575	4.82561	5.73669	5.86065	6.82642	3.81504	7.05778	9.76612
PC ae C42:2	8.37193	7.34828	5.447	6.74787	5.84095	6.07882	6.93573	5.29078	4.77248	4.40005	4.08959	4.60523	2.28215	5.46264	4.67207	5.35694	3.52372	5.49931	4.0983	2.84204	5.71759	4.54157	5.07139	3.92634	4.27075
PC ae C42:3	20.8442	17.7507	13.3704	15.1316	10.5162	13.2063	13.1372	3.71775	4.40218	2.99249	4.00974	3.24249	1.44269	4.42138	7.94788	9.18382	7.36938	7.09195	7.94227	4.01354	4.79511	2.891	3.09414	3.08664	3.29682
PC ae C42:4	1.98905	1.82034	1.40865	1.45711	1.1992	1.22742	1.33955	0.630334	0.997603	0.569768	0.698359	0.509289	0.281965	0.809329	1.43437	1.63817	1.46167	1.59844	1.17768	0.931685	1.20779	0.802381	1.12991	1.11604	1.07698
PC ae C42:5	4.21328	3.86605	4.14527	3.81663	3.61239	3.16175	3.82752	3.22615	3.06038	3.24735	2.63143	2.59221	2.15161	2.7409	4.41191	4.26465	3.95095	4.42441	4.03011	3.78282	3.6712	3.80523	3.41336	4.01305	4.71429
PC ae C44:3	0.681588	0.578438	0.738528	0.678397	0.543626	0.438787	0.485754	0.385684	0.526737	0.288194	0.54006	0.370531	0.295843	0.429301	1.06432	1.06009	0.590867	1.13355	0.47667	0.604394	0.497947	0.372477	0.400202	0.643004	0.623331
PC ae C44:4	0.956009	0.915328	0.848261	1.2344	0.858635	0.718594	1.07033	0.687298	0.658447	0.721707	0.65462	0.702743	0.512165	0.905041	0.891359	1.13039	0.95989	1.05061	0.820382	0.566198	1.03224	1.02989	0.764378	0.853823	1.1218
PC ae C44:5	2.53316	1.86756	1.80409	1.44154	1.00548	1.50051	1.43673	1.17143	1.06354	1.02722	1.11808	1.08358	0.38672	1.67951	0.886154	0.989853	0.729839	0.787012	1.00185	0.636735	1.36637	0.57586	0.755275	0.682847	0.702606
PC ae C44:6	0.472495	0.649138	0.57817	0.572288	0.611637	0.634435	0.498475	1.02642	0.843601	0.851034	0.863247	0.718896	0.284163	1.01544	0.696527	0.567825	0.586921	0.901375	0.463851	0.484433	0.807025	0.779969	0.659385	0.793041	1.12417
PEA	0.4067	0.3941	0.3934	0.4004	0.3829	0.3871	0.3962	0.3857	0.3969	0.385	0.3927	0.3843		0.3906	0.3913	0.3885	0.3864	0.3899	0.385	0.3906	0.3892	0.3976	0.3829	0.3892	0.3899
Phe	142.8	163.8	168.7	107.1	153.3	134.4	95.9	123.9	119.7	121.8	144.2	109.2	56.07	179.9	120.4	75.6	109.9	87.5	121.8	126.7	150.5	130.2	118.3	138.6	147
Pro	363.3	534.8	486.5	224.7	470.4	413	350.7	320.6	287	215.6	235.2	240.8	74.9	475.3	414.4	275.1	332.5	303.1	360.5	312.9	315	319.9	226.1	328.3	448
PUFA (AC)	0.827834	0.675346	0.641844	1.03039	0.407824	0.50351	0.690176	2.93905	2.6473	1.95848	2.73101	3.32744	1.32875	2.50282	2.9597	1.44901	1.29066	2.11248	0.627408	1.28033	3.26297	3.35553	2.45617	2.39087	3.16869
PUFA (AC) / MUFA (AC)	0.158707	0.123155	0.217221	0.197997	0.0899572	0.117159	0.143922	0.203495	0.222833	0.205338	0.19927	0.185056	0.183923	0.216697	0.599026	0.507769	0.343836	0.426362	0.169014	0.373902	0.144403	0.34185	0.179789	0.310843	0.34527
PUFA (AC) / SFA (AC)	0.00342639	0.00197531	0.00263394	0.00375443	0.00168001	0.0021395	0.00278014	0.00293329	0.00308637	0.0023683	0.0027807	0.00322168	0.00334199	0.00261687	0.00697514	0.00595389	0.00433459	0.00713728	0.0036882	0.00532931	0.00343041	0.00425215	0.0035152	0.00397588	0.0037515
PUFA (LPC)	128.464	162.703	111.499	102.47	100.297	103.307	72.8002	111.672	103.859	101.957	103.03	101.616	44.6686	126.325	124.303	72.8831	89.4178	140.762	76.5564	94.263	119.828	137.362	95.359	130.405	145.431
PUFA (LPC) / MUFA (LPC)	1.32028	1.21904	1.50562	1.3213	1.08294	1.04492	0.970868	0.793094	0.856987	0.794629	0.837589	0.793494	0.730293	0.782551	4.22916	2.81638	2.57009	3.79724	1.78596	3.28024	0.721403	1.15617	0.623892	1.16099	1.21963
PUFA (LPC) / SFA (LPC)	0.424351	0.360499	0.371306	0.391225	0.368972	0.335019	0.315603	0.372175	0.346581	0.397974	0.408963	0.411299	0.391644	0.393927	0.535221	0.351996	0.329061	0.426136	0.374158	0.338516	0.374626	0.445423	0.339676	0.446283	0.528696
PUFA (PC)	15221.8	12869.7	13906.5	14277.2	12815.9	12237.5	12238	14421.3	14943.2	12804.5	14641.4	14958	6451.93	13650.6	13118	11301.1	13396.3	14094.5	12664.6	13739	15876.2	15741.5	12695	15807.2	16203.6
PUFA (PC) / MUFA (PC)	4.23282	3.91776	4.22657	3.88328	3.49574	3.5653	3.69413	3.1207	3.26263	3.10254	3.11994	3.03401	2.91251	2.94927	15.239	15.6029	8.55671	13.0297	5.91298	12.7062	3.12899	4.23206	2.77991	4.46027	4.84155
PUFA (PC) / SFA (PC)	45.6393	42.719	49.6192	53.5322	55.8819	49.4595	51.6433	54.7022	58.2226	60.9624	64.0199	63.5041	62.8814	60.7232	55.1834	56.0692	64.5856	54.1449	58.3009	68.8497	60.313	74.9993	61.3766	68.802	64.6448
Putrescine	1.589	3.577	1.358	1.029	1.505	1.554	1.547	2.485	2.667	3.087	2.275	2.758	1.078	7.21	2.688	1.372	1.47	5.614	0.889	1.162	3.647	8.82	2.975	5.558	9.59
Putrescine / Orn	0.0184553	0.037029	0.0190196	0.0217134	0.0283267	0.0222445	0.019386	0.0279528	0.039979	0.0591946	0.026	0.0371698	0.0360656	0.0553763	0.0227219	0.0331081	0.0381125	0.262092	0.0134392	0.0478386	0.0523618	0.156912	0.0369565	0.0817714	0.0931973
Sarcosine	210	274.4	221.2	186.2	238	247.1	243.6	120.4	86.8	58.24	81.9	45.5	20.23	245.7	203.7	235.2	293.3	417.9	231	145.6	80.5	119.7	68.67	68.18	170.1
Ser	337.4	249.2	320.6	199.5	166.6	202.3	275.8	273.7	269.5	316.4	307.3	225.4	108.5	356.3	125.3	231	221.2	229.6	287	172.9	291.2	343.7	303.8	342.3	429.1
Serotonin	1.806	4.179	2.324	1.785	2.191	2.933	1.547	1.946	2.128	0.966	1.785	1.603	0.833	1.862	3.087	1.519	2.352	3.472	1.981	3.003	2.128	1.743	1.757	2.366	1.89
Serotonin / Trp	0.0436548	0.102931	0.0604736	0.0499022	0.0443972	0.0829703	0.065	0.0502712	0.0495114	0.033414	0.0546039	0.0693939	0.072561	0.0394659	0.101379	0.0758741	0.0743363	0.130184	0.04701	0.0804878	0.0566108	0.0513402	0.0492157	0.0617916	0.0421875
SFA (AC)	241.605	341.893	243.682	274.446	242.751	235.34	248.253	1001.96	857.738	826.956	982.131	1032.83	397.592	956.42	424.322	243.372	297.76	295.978	170.112	240.243	951.188	789.138	698.728	601.343	844.645
SFA (LPC)	302.729	451.327	300.287	261.921	271.827	308.362	230.67	300.053	299.667	256.191	251.929	247.06	114.054	320.682	232.246	207.057	271.736	330.321	204.61	278.46	319.859	308.385	280.735	292.203	275.074
SFA (PC)	333.523	301.265	280.264	266.703	229.339	247.425	236.972	263.633	256.656	210.039	228.701	235.544	102.605	224.801	237.715	201.556	207.42	260.311	217.229	199.55	263.23	209.889	206.837	229.749	250.656
SM (OH) C14:1	2.75866	3.21786	2.31067	1.93025	2.08561	2.25497	1.96855	1.74516	1.6498	1.38956	1.81125	1.86747	0.639388	1.4373	6.45227	6.61355	4.16246	5.43886	2.63022	3.85554	2.22197	1.93697	1.72498	2.18911	2.37991
SM (OH) C16:1	1.08716	1.10051	0.941672	1.11664	0.576411	0.770521	0.645891	0.6251	0.523487	0.450992	0.332086	0.467352	0.288919	0.4297	4.93697	6.1312	2.81036	5.2697	1.63239	3.87782	0.667547	0.876754	0.618178	0.883925	1.17081
SM (OH) C22:1	29.304	15.376	20.5468	17.3635	17.2336	16.2905	15.6758	22.4696	20.4748	14.6654	16.5687	20.2568	9.2663	15.5065	43.6393	43.3825	52.5718	53.76	27.8882	42.3074	21.0228	25.3582	17.1275	29.8806	32.7572
SM (OH) C22:2	10.0954	5.42702	6.64626	4.4687	5.48008	6.3113	5.87364	3.97726	4.77059	3.52984	3.54397	4.3799	1.86012	2.73052	7.49484	8.40764	9.52893	9.32025	8.05692	8.98391	2.89275	3.50595	3.69295	4.5376	4.08081
SM (OH) C24:1	1.06748	0.840647	1.46684	1.14991	1.12505	1.39177	0.997633	1.58103	1.26048	0.992185	1.53518	1.41173	0.845365	1.25425	3.3057	2.15325	2.62126	2.84009	1.42196	2.19507	1.26365	1.23234	1.34271	1.77703	2.03595
SM C16:0	86.8914	103.993	66.1771	79.2046	69.0453	72.9946	70.7458	96.6731	77.7577	68.3286	82.0958	87.5851	33.1936	71.453	183.777	215.456	132.187	212.183	93.6517	158.75	96.2958	103.187	69.8439	107.842	130.112
SM C16:1	3.7429	4.83083	3.03701	3.27914	2.81678	3.34432	2.5937	2.06222	1.52913	1.53443	1.81526	1.85621	0.800784	1.62526	4.24294	5.81176	3.99775	6.57486	2.67755	4.55657	2.27249	1.96076	1.55137	1.78254	1.82537
SM C18:0	13.2259	10.7037	8.85443	12.061	9.72616	9.4944	9.10384	10.3139	7.45799	5.9924	6.29486	8.73543	2.60638	4.33378	23.626	27.2379	25.9868	29.7299	12.6723	26.5267	9.31822	7.03001	5.57315	8.04595	8.01674
SM C18:1	0.739645	1.30135	0.651679	0.597215	0.783437	0.847417	0.626858	0.830434	0.483475	0.479058	0.473506	0.858297	0.286105	0.662293	1.33453	1.66741	1.21374	1.78032	0.701105	1.71495	0.913197	0.52612	0.363162	0.631313	0.720266
SM C20:2	0.001	0.338466	0.422228	0.228502	0.790978	0.514829	0.108675	0.001	0.285537	0.0592802	0.192746	0.716129	0.219709	0.592605	0.162421	0.179534	0.786926	1.15411	0.17411	0.447713	0.534463	0.761808	0.207017	0.408595	0.145863
SM C24:0	90.4088	52.4014	75.2831	67.0989	71.6923	66.1349	71.6775	45.6001	41.2155	36.3607	41.434	44.8618	24.8	40.4311	57.8155	54.622	77.9117	64.8754	66.6373	55.0136	46.2257	50.9076	43.7136	51.1089	53.5715
SM C24:1	110.536	68.7568	91.9557	91.327	90.8703	88.0112	88.9439	120.251	108.781	98.8974	106.573	122.933	59.8941	105.401	98.1078	88.4447	105.221	106.89	113.257	96.3596	87.3848	107.355	92.1613	122.985	128.853
Spermidine	14.63	38.5	14.21	9.1	12.11	18.69	12.88	25.97	29.89	25.2	22.75	24.85	7.77	28.63	15.82	11.13	11.2	17.22	10.29	12.04	26.32	32.55	20.23	25.97	29.75
Spermidine / Putrescine	9.20705	10.7632	10.4639	8.84354	8.04651	12.027	8.32579	10.4507	11.2073	8.16327	10	9.01015	7.20779	3.97087	5.88542	8.11224	7.61905	3.06733	11.5748	10.3614	7.21689	3.69048	6.8	4.67254	3.10219
Taurine	1183	1680	3094	3213	2779	2814	3234	3388	3073	3374	2933	3682	2695	3269	3115	3115	3395	3122	1568	3640	1176	3437	3178	3472	1302
Thr	352.1	278.6	295.4	254.8	279.3	238.7	291.2	397.6	333.2	273.7	277.9	220.5	109.2	370.3	158.2	204.4	225.4	196.7	316.4	257.6	314.3	319.9	358.4	261.1	490
Total (PC+SM)	19501.3	16724.2	17755.5	18500.3	16983.7	16185.7	16056.9	19614.8	20046.1	17374.4	19825.7	20419.7	8904.67	18749.8	14651.7	12687.6	15588.8	15936.7	15355.2	15424.7	21484.5	19975.6	17706.4	19913.1	20167.2
Total AA	16954.2	17996.2	14469.7	8934.94	11545.3	13424.3	12993.2	11488.9	11759.2	10892.1	11236.7	9511.11	4141.41	17254.7	12030.2	6042.4	11447.4	9407.72	13899.8	10270.3	14047.3	13104.6	14286	12235.4	16950.9
Total AC	247.649	348.052	247.279	280.681	247.692	240.141	253.738	1019.34	872.265	838.452	998.567	1054.14	406.145	970.473	432.222	247.674	302.804	303.045	174.452	244.948	977.047	802.309	714.846	611.425	856.992
Total AC / C0	0.206742	0.474677	0.157906	0.203098	0.504176	0.563526	0.196376	0.134227	0.170557	0.105939	0.189601	0.138373	0.1854	0.120625	0.290549	0.223671	0.300853	0.437689	0.483193	0.2369	0.337207	0.100092	0.126515	0.221466	0.201468
Total AC-DC / Total AC	0.0509842	0.0239976	0.0854068	0.0499998	0.028389	0.0230461	0.0374752	0.0192517	0.0261474	0.0321305	0.0172321	0.0186371	0.0244517	0.0248681	0.0209411	0.0420131	0.0307956	0.0229878	0.037971	0.0448448	0.01203	0.0337153	0.0307895	0.0195979	0.0151117
Total AC-OH / Total AC	0.0369598	0.0094883	0.0261006	0.0324857	0.0106552	0.0118817	0.0363563	0.0265116	0.0208348	0.0410466	0.0218689	0.0303686	0.0251463	0.0232243	0.0218985	0.0299327	0.0226219	0.0151117	0.0201914	0.0344284	0.0131282	0.0268434	0.037664	0.0158584	0.0165064
total DMA	4.263	4.41	4.032	3.808	4.039	4.284	4.025	3.955	3.99	3.521	3.731	3.647	3.549	3.92	5.425	4.214	4.452	3.962	4.165	4.13	3.801	3.668	3.549	3.878	4.032
Total lysoPC	528.493	747.498	485.841	441.943	464.739	510.535	378.455	552.531	524.716	486.457	477.966	476.737	219.888	608.435	385.941	305.818	395.945	508.153	324.032	401.459	605.791	564.554	528.939	534.931	539.746
Total lysoPC / Total PC	0.0275955	0.0454242	0.0277989	0.0242553	0.0278096	0.0320741	0.0239713	0.0286195	0.0265276	0.0283787	0.0244321	0.0236903	0.0250734	0.0328814	0.0271475	0.0250118	0.0261017	0.0329188	0.0215681	0.0267287	0.0285571	0.0286998	0.0302796	0.027319	0.0272585
Total PC	19151.4	16456	17477	18220.5	16711.4	15917.4	15787.8	19306.1	19780	17141.6	19563	20123.7	8769.78	18503.9	14216.5	12227	15169.4	15436.5	15023.7	15019.8	21213.3	19671	17468.5	19580.9	19801
Total PC aa	18535.9	15933.5	16921.5	17749.3	16301.7	15493.5	15363.4	18892.3	19347.8	16768.4	19176.5	19708.4	8606.6	18122.7	13462.8	11550.1	14625.8	14672.4	14506.1	14481.1	20718.4	19213	17082.7	19113.9	19264
Total PC ae	615.541	522.464	555.47	471.233	409.762	423.851	424.445	413.739	432.158	373.221	386.467	415.281	163.183	381.177	753.671	676.858	543.573	764.18	517.645	538.663	494.939	458.021	385.741	467.066	536.977
Total SM	349.858	268.287	278.512	279.825	272.226	268.361	269.097	308.677	266.189	232.778	262.671	295.941	134.883	245.893	435.188	460.668	419.448	500.143	331.495	404.897	271.131	304.639	237.964	332.195	366.212
Total SM / Total (SM+PC)	0.0179402	0.0160418	0.015686	0.0151254	0.0160287	0.0165801	0.016759	0.015737	0.0132788	0.0133977	0.013249	0.014493	0.0151475	0.0131144	0.0297023	0.0363085	0.026907	0.0313831	0.0215884	0.0262499	0.0126199	0.0152505	0.0134394	0.0166822	0.0181588
Total SM / Total PC	0.018268	0.0163034	0.0159359	0.0153577	0.0162898	0.0168596	0.0170446	0.0159886	0.0134575	0.0135797	0.0134269	0.0147061	0.0153805	0.0132887	0.0306115	0.0376764	0.027651	0.0323999	0.0220648	0.0269575	0.0127812	0.0154867	0.0136225	0.0169652	0.0184946
Total SM-non OH	305.545	242.325	246.6	253.796	245.725	241.342	243.936	278.279	237.51	211.75	238.879	267.558	121.983	224.535	369.359	393.98	347.753	423.514	289.865	343.677	243.062	271.728	213.458	292.927	323.787
Total SM-OH	44.3127	25.962	31.9122	26.029	26.5008	27.019	25.1615	30.3981	28.6792	21.028	23.7912	28.3832	12.9001	21.3583	65.8291	66.6881	71.6948	76.6289	41.6297	61.2198	28.0687	32.9103	24.5063	39.2683	42.4246
Total SM-OH / Total SM-non OH	0.145028	0.107137	0.129409	0.102559	0.107847	0.111953	0.103148	0.109236	0.120749	0.0993057	0.0995951	0.106083	0.105753	0.0951225	0.178225	0.169268	0.206166	0.180936	0.143618	0.178132	0.115479	0.121115	0.114806	0.134055	0.131026
Trp	41.37	40.6	38.43	35.77	49.35	35.35	23.8	38.71	42.98	28.91	32.69	23.1	11.48	47.18	30.45	20.02	31.64	26.67	42.14	37.31	37.59	33.95	35.7	38.29	44.8
Tyr	144.2	147.7	179.9	128.8	154.7	109.9	95.9	144.2	153.3	117.6	107.8	95.9	41.79	168	293.3	70.7	134.4	89.6	161.7	163.1	124.6	175	142.8	135.1	226.8
Tyr / Phe	1.0098	0.901709	1.06639	1.20261	1.00913	0.817708	1	1.16384	1.2807	0.965517	0.747573	0.878205	0.745318	0.933852	2.43605	0.935185	1.22293	1.024	1.32759	1.28729	0.827907	1.34409	1.2071	0.974747	1.54286
Val	634.2	500.5	357	388.5	328.3	338.1	340.9	403.2	414.4	425.6	368.9	361.9	129.5	555.1	784	229.6	532.7	686.7	700	707	438.9	625.8	518	598.5	749

## Sheet: Table S2
Table S2 - Targeted metabolomics data of skeletal muscle samples
Metabolites & metabolite ratios	Con, SD1	Con, SD2	Con, SD3	Con, SD4	Con, SD5	Con, SD6	Con, SD7	Con, BEZ1	Con, BEZ2	Con, BEZ3	Con, BEZ4	Con, BEZ5	Con, BEZ6	Con, BEZ7	STZ, SD1	STZ, SD2	STZ, SD3	STZ, SD4	STZ, SD5	STZ, BEZ1	STZ, BEZ2	STZ, BEZ3	STZ, BEZ4	STZ, BEZ5
(C2+C3) / C0	0.877613	1.05266	1.01821	0.578446	0.998071	0.93337	0.513991	0.461749	0.815046	0.539727	0.521106	0.666707	0.619763	0.906823	0.709357	0.413489	0.5118	0.632693	1.16908	0.68309	0.564949	0.71817	0.373382	0.59822
AAA	150.08	171.04	195.36	246.32	214.12	158.8	224.48	257.44	251.36	219.2	176.48	154	158.92	276.24	540.76	129.28	193.52	177.48	155.6	210.6	163.84	253.4	239.52	269.36
Ac-Orn	7.76	10.32	10.28	19.24	22.4	9.16	18.84	7.96	5.28	3.192	4.68	2.672	5.2	7.44	8.92	12.44	10.4	8.24	4.72	2.616	2.004	5.84	3.448	3.28
Ala	1816	2488	2328	2288	3628	2604	1912	2400	2216	2636	2896	2104	2836	4920	3348	2032	3468	2612	3100	4440	1980	3064	2844	2480
alpha-AAA	3.456	4.76	3.056		4.32	3.516	8.56	3.992	3.86	3.528	4.04		4	6.72	7.6	6.32	10.76	3.56	5.28	4.32	2.544	4.12	4.28	5.6
Arg	68	79.2	171.6	122	123.6	77.6	109.6	121.2	202.8	181.6	141.6	88	105.2	179.6	237.2	274	316	92	81.6	186.4	162.4	160	170	226.8
Asn	80.4	107.2	123.2	102.4	109.2	138.4	83.6	117.6	80.8	139.6	115.6	91.2	102	136.8	166.8	73.2	78.8	57.2	58	66.8	61.2	116.8	70.8	88
Asp	52.4	57.6	108	136.8	99.2	120.4	153.6	190.4	119.2	177.2	234	164.4	160	119.2	154.8	274	304.8	121.6	93.6	199.6	92.4	153.6	229.2	115.2
BCAA	390.8	426	485.6	630	728.8	369.2	499.2	554.8	510.8	512.8	595.2	345.6	498.8	752.4	956.8	445.6	1502.4	591.6	829.2	465.2	429.6	580.4	688.4	667.6
C0	130.803	90.6947	91.0085	147.285	93.1546	98.8957	197.109	211.41	136.77	173.249	159.498	146.293	154.511	126.527	121.088	193.524	170.044	131.943	66.1867	116.068	116.777	123.388	179.038	130.791
C10	0.376989	0.223344	0.295174	0.211184	0.232162	0.200609	0.155018	0.230294	0.177211	0.188897	0.192341	0.187408	0.196042	0.252182	0.253332	0.232285	0.304048	0.216871	0.26575	0.22583	0.222428	0.324208	0.201215	0.197296
C10:1	0.239744	0.133253	0.141784	0.172243	0.16294	0.17017	0.195216	0.201333	0.174568	0.163706	0.171473	0.111665	0.163467	0.183498	0.182549	0.231879	0.260886	0.19876	0.180322	0.129156	0.185572	0.195151	0.165972	0.199114
C10:2	0.0627013	0.0409052	0.077787	0.0266979	0.0533958	0.0570105	0.0454776	0.0461329	0.0463353	0.050205	0.0537233	0.0283972	0.0536064	0.0492372	0.0559509	0.066087	0.0480174	0.0513514	0.0492372	0.0422222	0.0593309	0.0760442	0.0412803	0.048744
C12	0.473869	0.423429	0.345553	0.254476	0.330584	0.297005	0.143956	0.252165	0.174686	0.185531	0.171003	0.178646	0.177182	0.304734	0.238753	0.188846	0.314349	0.240938	0.2813	0.218246	0.25007	0.440981	0.120587	0.14895
C12:1	0.374185	0.228697	0.191314	0.259859	0.25452	0.209597	0.255374	0.246572	0.302187	0.240638	0.279732	0.207748	0.257656	0.189007	0.270429	0.265921	0.354336	0.221544	0.284305	0.23144	0.258513	0.288261	0.25063	0.294089
C12-DC	0.240813	0.243707	0.236808	0.273356	0.27136	0.253824	0.276209	0.25916	0.270264	0.244167	0.254851	0.240301	0.265297	0.287736	0.278712	0.217212	0.30074	0.210599	0.24572	0.177212	0.250709	0.316196	0.270043	0.307948
C14	1.75643	1.12089	1.49965	0.785273	1.06022	0.699161	0.360842	0.689287	0.501776	0.477518	0.426329	0.502978	0.520152	1.08944	0.846982	0.411637	1.29759	0.711612	1.01036	0.725177	0.649871	1.08128	0.294077	0.31489
C14:1	0.997006	0.512995	0.576577	0.472643	0.416021	0.273712	0.239706	0.383969	0.287983	0.345062	0.27065	0.243063	0.336531	0.344051	0.274151	0.176296	0.475278	0.366352	0.305362	0.40133	0.219293	0.479452	0.151949	0.162874
C14:1-OH	0.237817	0.111035	0.156457	0.114321	0.0940893	0.0526373	0.0937089	0.0836509	0.0611452	0.0753145	0.0714787	0.0556086	0.0624135	0.070985	0.160591	0.122677	0.256251	0.13683	0.146793	0.0973955	0.115959	0.10184	0.0535915	0.0497316
C14:2	0.199537	0.110778	0.112169	0.114418	0.0780154	0.0605578	0.0766037	0.0852261	0.0507969	0.0780884	0.0726187	0.0457716	0.0457143	0.0752396	0.125793	0.101856	0.27653	0.149183	0.153604	0.100913	0.0963709	0.0869288	0.0651429	0.0650634
C14:2-OH	0.111506	0.074562	0.0595181	0.0739317	0.0502766	0.0397951	0.0482936	0.0627136	0.0547044	0.0381362	0.0453867	0.0335659	0.0351648	0.105656	0.164729	0.169237	0.369928	0.112681	0.136724	0.0772614	0.0791105	0.0718834	0.0564571	0.0650634
C16	3.93621	3.31393	5.69269	1.7705	3.72135	1.70533	0.970073	1.70715	1.36141	1.12397	0.999278	1.15296	1.26535	3.08553	2.28354	0.933279	5.54342	1.75648	5.12069	1.79907	1.21367	2.28739	0.76924	0.73944
C16:1	1.63059	1.07092	1.37389	0.651796	1.01815	0.538581	0.368772	0.524939	0.602293	0.501272	0.401976	0.323582	0.446937	0.677785	0.315698	0.25817	0.733017	0.486792	0.711724	0.555552	0.390045	0.882623	0.238458	0.257879
C16:1-OH	0.403685	0.264384	0.315048	0.214674	0.190367	0.153008	0.139139	0.136803	0.147491	0.113053	0.0844596	0.111537	0.0953382	0.159869	0.200579	0.121454	0.370172	0.1651	0.214117	0.129176	0.105387	0.202001	0.0567376	0.0737004
C16:2	0.24453	0.176819	0.233494	0.109137	0.107488	0.0449858	0.0333059	0.0900503	0.0507969	0.0635603	0.0381248	0.0503488	0.050989	0.150479	0.226128	0.126928	0.708723	0.187272	0.447307	0.151369	0.146714	0.182216	0.0665905	0.0856097
C16:2-OH	0.107593	0.0639103	0.105301	0.0616097	0.069347	0.0328742	0.0249795	0.0498492	0.0332134	0.0454002	0.0290475	0.0457716	0.0457143	0.060832	0.10333	0.0783505	0.175807	0.104745	0.121532	0.0567635	0.0834256	0.0651966	0.0390857	0.0547902
C16-OH	0.445679	0.283944	0.416354	0.241774	0.247419	0.173634	0.114072	0.200127	0.161653	0.116473	0.102769	0.0988852	0.129015	0.281766	0.32046	0.1562	0.580439	0.331514	0.280544	0.183769	0.218355	0.241367	0.0866067	0.0988137
C18	0.909025	1.27391	1.85933	0.43201	1.10338	0.515524	0.287518	0.321176	0.453465	0.172589	0.188015	0.397729	0.281466	0.972215	1.53903	0.499758	3.17192	0.618665	3.18028	0.497607	0.398247	0.570183	0.192643	0.205769
C18:1	5.50782	5.54809	6.63014	2.43247	5.19067	2.42333	1.74789	2.37228	1.83773	1.78316	1.80026	1.61891	1.43817	3.22958	1.96219	1.04455	5.94287	2.35427	5.59564	2.83929	1.36452	3.01092	1.0716	1.01171
C18:1-OH	0.806855	0.651429	0.873794	0.515844	0.599353	0.35514	0.345704	0.313806	0.259573	0.138182	0.201325	0.186018	0.228758	0.475531	0.418371	0.233012	0.809252	0.548433	0.471602	0.52893	0.292923	0.478171	0.12398	0.185105
C18:2	2.32209	1.87953	2.27406	0.846215	1.37762	0.693234	0.493863	0.706065	0.582375	0.482282	0.634947	0.361844	0.350027	1.49975	1.90371	1.27073	6.26792	1.417	5.52085	1.29804	1.01908	1.17597	0.738923	0.840094
C2	113.253	94.0726	91.7003	83.8005	91.9155	90.946	99.6737	95.4612	109.861	91.6253	81.7967	95.6707	94.1796	113.146	83.1818	78.2041	85.0225	82.0398	76.3916	78.1572	64.6778	87.1279	64.9771	76.9622
C2 / C0	0.865834	1.03724	1.0076	0.568967	0.986699	0.919616	0.505679	0.451546	0.803255	0.528865	0.512837	0.653968	0.609534	0.894241	0.686956	0.404106	0.500004	0.621781	1.15418	0.673376	0.553857	0.70613	0.362924	0.588435
C3	1.54067	1.39798	0.965084	1.3961	1.05938	1.3602	1.6384	2.15717	1.61277	1.88193	1.31877	1.86364	1.58045	1.59191	2.71247	1.81585	2.00583	1.4398	0.98622	1.12754	1.29524	1.48552	1.87226	1.27989
C3:1	0.0641778	0.0620845	0.0672133	0.0541762	0.0690441	0.06688	0.0668348	0.0613142	0.0528097	0.0642838	0.0526316	0.0459703	0.0626506	0.0575056	0.0561599	0.0814885	0.0700314	0.049307	0.0580044	0.0571429	0.0404771	0.057262	0.0502909	0.0389245
C3-DC / C4-OH	3.03424	1.6811	2.03863	2.18458	1.72931	1.12562	1.02119	1.91874	2.95162	2.44303	1.16176	1.69252	1.61943	2.67741	4.75974	2.84873	4.17944	3.06051	5.42305	2.87423	2.45824	3.56912	1.92517	2.09524
C3-DC-M / C5-OH	0.834533	0.635967	0.80893	0.810432	0.682878	0.620676	0.899862	1.04603	0.840747	0.796374	0.672915	0.747616	0.731981	0.887359	2.13281	2.19849	3.24368	1.44757	1.97832	0.887761	1.22302	0.880605	1.57935	1.63801
C3-OH	0.149293	0.125501	0.178259	0.137919	0.177229	0.13257	0.140424	0.149181	0.167964	0.147136	0.18119	0.125137	0.167521	0.161729	0.13583	0.135699	0.145202	0.131399	0.138356	0.146766	0.184698	0.182632	0.131767	0.153721
C4	2.81399	2.88293	2.95527	2.06604	2.66622	2.3536	0.864912	1.86752	3.08193	2.09805	1.18951	2.07885	1.54981	4.34828	5.08499	1.98976	5.20449	2.37246	4.84725	2.44737	2.41881	3.58171	1.87201	2.51963
C4:1	0.0934519	0.0770704	0.0770152	0.0879085	0.0608	0.0618133	0.0550404	0.0692258	0.109063	0.102647	0.0536842	0.0689555	0.066506	0.100391	0.119685	0.143803	0.144307	0.118337	0.12837	0.106667	0.109626	0.102254	0.0771706	0.108988
C5	0.444218	0.663446	0.757396	0.722706	0.514607	0.597583	0.576416	0.667771	0.6408	0.493088	0.408372	1.02249	0.327579	1.03275	3.07655	1.53018	1.92126	1.13341	1.73631	0.686916	0.756781	0.632003	0.593049	1.01909
C5:1	0.142039	0.123266	0.146891	0.229278	0.156459	0.105281	0.131514	0.191253	0.226584	0.185385	0.113904	0.179672	0.0940206	0.280615	0.389052	0.29693	0.610328	0.244823	0.264146	0.15319	0.280573	0.241569	0.226532	0.239598
C5:1-DC	0.0405825	0.0266521	0.042577	0.0263918	0.0297272	0.0361905	0.0337216	0.0323896	0.028323	0.0219948	0.0169316	0.0262295	0.0235052	0.0407345	0.0312377	0.0494884	0.0648578	0.0279798	0.0386179	0.0327202	0.0231541	0.0439216	0.0223735	0.0305221
C5-DC / C6-OH	0.165554	0.0863138	0.11447	0.146502	0.117004	0.104867	0.0687429	0.110679	0.17339	0.144285	0.0644541	0.0993716	0.0843492	0.112685	0.259483	0.170521	0.162233	0.174553	0.143216	0.103735	0.127763	0.124987	0.124196	0.0866382
C5-M-DC	0.069751	0.0706841	0.0349561	0.0399465	0.0697319	0.0603564	0.0410597	0.0514628	0.0472578	0.0543096	0.0323464	0.0465767	0.0496167	0.0391058	0.0674859	0.0572096	0.0614676	0.0839602	0.0553825	0.0490423	0.0682127	0.0471678	0.0581841	0.0745745
C6 / C4:1-DC	0.916704	0.579033	0.689495	0.6497	0.61271	0.496811	0.224616	0.444981	0.548541	0.534231	0.330083	0.448372	0.464155	0.792105	0.731307	0.314166	0.943525	0.642277	1.01028	0.50074	0.42569	0.778885	0.360122	0.438451
C6:1	0.0818462	0.0694685	0.053602	0.0680818	0.0506908	0.0586694	0.049219	0.0452738	0.0553948	0.056323	0.0499353	0.0420982	0.0526232	0.0754853	0.099713	0.0527097	0.0800753	0.0729801	0.0805654	0.0487266	0.0831753	0.090451	0.0553798	0.068685
C7-DC	0.129163	0.0824096	0.113892	0.120006	0.0682523	0.0915346	0.0824524	0.119541	0.113908	0.121076	0.0902368	0.0853285	0.0850808	0.1007	0.165985	0.146649	0.154724	0.136386	0.12122	0.0829723	0.108233	0.141085	0.0848891	0.0885798
C8	0.472996	0.387131	0.454762	0.364942	0.329639	0.302796	0.225486	0.325143	0.302508	0.317696	0.265116	0.273981	0.318354	0.40074	0.405228	0.308596	0.557781	0.346595	0.380653	0.377138	0.321756	0.514565	0.269904	0.271551
C9	0.0606786	0.0557798	0.0294329	0.0391569	0.0498361	0.0435962	0.0279862	0.0413605	0.038277	0.0294305	0.0574284	0.0373648	0.0242093	0.0412957	0.0435174	0.034617	0.036427	0.0293436	0.027001	0.0422222	0.0169517	0.0318325	0.0412803	0.0633672
Cit	86.8	96.4	78	101.2	136.8	96	93.2	201.6	150	166	248	182	127.6	164.8	151.6	179.6	112.4	142	190	221.6	117.6	174.8	206	191.2
Cit / Arg	1.27647	1.21717	0.454545	0.829508	1.1068	1.23711	0.850365	1.66337	0.739645	0.914097	1.75141	2.06818	1.21293	0.917595	0.639123	0.655474	0.355696	1.54348	2.32843	1.18884	0.724138	1.0925	1.21176	0.843034
Cit / Orn	5.41147	4.67054	3.48837	5.30398	4.12048	5.39326	1.58503	6.6055	5.71646	8.64583	8.76945	14.7727	5.36134	3.46218	2.98425	7.9469	2.55455	9.05612	12.3377	8.57585	8.54651	7.91667	7.82675	4.46729
CPT-I ratio	0.0370423	0.0505855	0.0829815	0.014954	0.0517927	0.0224565	0.00638019	0.00959429	0.0132695	0.00748376	0.00744392	0.0105999	0.0100111	0.0320702	0.0315687	0.00740496	0.0512536	0.0180013	0.125418	0.0197874	0.0138034	0.0231593	0.00537252	0.00722684
Creatinine	253.2	182.4	228.4	224.8	204.8	214.8	159.6	238	214.8	252.8	219.2	183.6	211.2	248	210.8	231.2	194	200	198	213.6	160.8	209.6	202.4	156
Essential AA	829.68	937.04	1192.16	1426.72	1547.32	982.8	1276.48	1261.44	1294.16	1334.8	1445.68	848.8	1130.12	1796.64	1883.16	1195.28	2395.12	1038.28	1234.4	1128.6	919.04	1381	1435.12	1381.36
Fisher ratio	2.60394	2.49065	2.48567	2.55765	3.4037	2.32494	2.22381	2.15507	2.03215	2.33942	3.37262	2.24416	3.13869	2.72372	1.76936	3.44678	7.76354	3.33333	5.32905	2.20893	2.62207	2.29045	2.87408	2.47847
Gln	1560	1496	956	1352	1624	1728	1776	1744	1460	1316	1696	1080	1576	2276	2836	936	1920	1248	1108	1452	884	1612	1804	1664
Glu	664	648	432	684	576	412	568	656	284	852	668	428	500	492	872	428	1524	500	584	760	476	532	880	363.2
Glucogenic AA	3896	4510.8	4262	4318.4	7740.8	5425.2	4662.4	7094.8	6003.2	6384	6052.4	4511.6	6844	8998	6976	4298.4	5672.8	4552.8	4757.2	6705.2	3297.6	6962	5606	4803.6
Gly	1844	1784	1660	1792	3736	2580	2448	4400	3504	3452	2860	2160	3564	3696	3160	2032	1900	1704	1440	2020	1140	3596	2528	2020
H1	2091.47	2075.88	2038.74	1894.6	2478.65	2362.32	2139.78	1751.93	1927.55	1838.3	1652.41	1311.18	1340.56	1899.64	4671.31	8547.34	8513.68	3990.84	3968.59	3122.43	4314.9	1912.07	2445.14	2514.7
His	134.4	119.2	120.4	145.2	143.2	110.4	158.8	164.8	141.2	151.2	147.6	104	131.6	168.4	204.8	107.6	103.2	92.8	64	134	94.4	152.8	123.6	143.6
Histamine	4.76	5.52	5.88	7.32	6.84	5.48	6.16	8.52	8.16	5.72	5.96	5.12	6.8	6.64	6.84	7.68	8.08	4.8	7	5.32	4.24	6.04	6.76	6.24
Ile	82.8	95.6	100.4	118	125.2	76.8	109.2	102.8	114.8	103.6	100.8	62	89.6	176.4	174.8	80.4	274.4	112	142.4	93.2	89.2	116.8	136.4	152.8
Kynurenine	2.268	2.132	2.036	2.076	1.92	1.952	1.448	1.916	1.696	2.304	1.868	1.78		2.236	2.448	1.588	2.38	1.632	1.884	1.896	2.064	1.808	1.196	1.7
Kynurenine / Trp	0.144643	0.145628	0.11464	0.0765487	0.0917782	0.139429	0.078355	0.0893657	0.0648318	0.106667	0.105656	0.193478		0.0865325	0.0765957	0.123292	0.135845	0.0873662	0.102391	0.141493	0.140984	0.0913131	0.0535842	0.0811069
Leu	109.6	133.6	140	180.8	199.6	93.6	123.6	153.2	124.4	142	123.2	93.6	114.4	229.6	282	124.4	444	184	254.8	133.6	126.4	150.8	165.2	218.4
Lys	118.8	155.6	311.2	277.2	279.6	147.2	338	248	344.8	238	285.6	92.4	200.4	436	367.6	343.2	404	114.8	79.2	212	168.4	302.4	277.2	292
lysoPC a C14:0	3.74814	3.7729	3.4891	4.03832	4.08366	4.06899	4.54725	3.81444	4.01381	3.949	3.53004	3.66804	3.67772	4.67993	3.43348	3.06036	3.449	3.43578	3.53716	3.33817	3.40336	3.90821	3.86875	3.19034
lysoPC a C16:0	52.6731	45.8554	54.9197	50.052	55.257	56.4733	56.0757	61.0061	63.4138	55.5003	55.1734	52.2842	59.3688	60.8958	38.1278	45.0743	48.6236	46.009	38.2181	56.607	37.2447	57.5423	49.4255	40.8233
lysoPC a C16:1	3.0785	3.33063	3.42624	3.19597	4.03396	4.05268	5.05162	3.83007	4.66723	4.32155	3.84946	4.26285	4.22513	4.89369	0.567517	0.553633	0.573428	1.15251	0.459078	3.10026	1.26527	4.05702	1.7454	1.51445
lysoPC a C17:0	0.688244	0.613774	0.764878	0.470724	0.496997	0.530028	0.725037	0.625318	0.429385	0.488451	0.360375	0.403626	0.377795	0.549681	1.02862	1.54556	1.5432	0.804581	0.827846	0.579904	0.399202	0.516917	0.515375	0.361316
lysoPC a C18:0	17.7522	14.6053	16.9609	17.7869	18.7451	16.2618	19.3913	14.5141	10.1839	9.26775	10.1924	7.814	8.64314	9.96671	23.4151	33.0592	33.6449	20.4226	22.6898	11.4944	8.46272	10.0584	11.6681	9.87509
lysoPC a C18:1	9.88555	8.69463	8.97972	8.75465	10.4359	9.73231	10.9536	12.1697	12.3058	12.2604	13.5729	10.0631	11.2906	10.8501	4.42378	4.42831	6.23016	6.05304	3.76993	10.8781	6.19515	14.396	9.86349	7.30807
lysoPC a C18:2	12.8627	11.8513	12.6048	12.0984	13.8911	12.0846	15.5253	13.3271	14.7111	13.627	12.22	13.4896	12.8142	15.4216	20.4944	18.3083	27.7775	13.1777	16.587	11.3156	9.81089	12.3982	12.4309	10.9164
lysoPC a C20:3	1.49612	1.16831	1.28588	1.57032	1.59795	1.56346	1.86005	2.26462	3.78287	2.9222	2.64801	2.95587	2.90542	3.07005	0.893361	0.740622	0.700013	1.20355	0.73613	2.26413	1.78486	3.14494	2.68704	1.92815
lysoPC a C20:4	7.07775	6.28216	8.5394	5.59914	6.50238	6.84959	8.35369	5.58096	7.01017	6.90455	5.52029	6.18184	5.28913	7.10768	5.92346	3.82161	4.46937	5.11743	4.78645	6.28229	3.28157	5.23183	4.67961	4.8893
lysoPC a C24:0	0.63244	0.676956	0.722967	0.644149	0.521847	0.521874	0.740799	0.805096	0.653412	0.678864	0.622466	0.49568	0.670779	0.85506	0.773242	0.630527	0.666189	0.782836	0.571966	0.728597	0.710444	0.56391	0.852087	0.599631
lysoPC a C26:0	1.01293	0.720189	1.15947	1.19909	0.78239	1.01594	1.1277	1.08682	1.05171	0.90851	1.07715	0.934587	0.921075	1.00232	1.08727	1.0552	1.20038	0.934926	0.881229	1.131	1.27335	1.11378	1.1752	1.23749
lysoPC a C26:1	6.51042	6.33631	6.50671	6.56536	6.82543	6.97191	6.5411	7.14425	6.57146	6.50716	6.74065	6.47925	6.99306	6.56564	6.2214	6.62053	6.12219	6.63236	6.24647	6.66146	6.61727	6.87657	6.39753	6.39606
lysoPC a C28:0	0.820897	0.596254	0.893366	0.727061	0.670469	0.70199	0.669347	0.662206	0.777668	0.557102	0.679568	0.634426	0.671985	0.686221	0.788885	0.716835	0.640902	0.827461	0.615742	0.759862	0.741525	0.620341	0.707924	0.654647
lysoPC a C28:1	0.511533	0.523513	0.576278	0.602857	0.372748	0.709422	0.819608	0.492438	0.644077	0.695422	0.606085	0.771845	0.663069	0.687102	0.709396	0.653595	0.868575	0.623369	0.684854	0.743467	0.737508	0.783208	0.604707	0.661132
Met	56.4	70.8	76	92.4	110.8	59.2	70	58.4	74.4	73.6	68.4	41.2	58	103.6	103.6	58	86.4	47.6	46.8	50.4	41.2	64.8	79.6	53.2
Met-SO	11.36	4.96	6.36	6.56	8.96	8	10.36	8.4	6.2	6.08	5.72	4.44	5.2	12.64	12.56	22.28	33.76	6.76	10.08	8.04	9.32	5	10.88	8.52
Met-SO / Met	0.201418	0.0700565	0.0836842	0.0709957	0.0808664	0.135135	0.148	0.143836	0.0833333	0.0826087	0.0836257	0.107767	0.0896552	0.122008	0.121236	0.384138	0.390741	0.142017	0.215385	0.159524	0.226214	0.0771605	0.136683	0.16015
MUFA (LPC)	19.986	18.8851	19.4889	19.1188	21.6681	21.4663	23.3659	23.6364	24.1886	23.7846	24.7691	21.5771	23.1719	22.9965	11.9221	12.2561	13.7944	14.4613	11.1603	21.3833	14.8152	26.1128	18.6111	15.8797
MUFA (LPC) / SFA (LPC)	0.257365	0.281469	0.246161	0.254373	0.267999	0.268671	0.279446	0.285403	0.299108	0.331921	0.344277	0.324651	0.310379	0.291441	0.172879	0.1434	0.153201	0.196482	0.165057	0.285216	0.281643	0.349935	0.271317	0.278533
MUFA (PC)	974.541	1082.43	805.436	923.239	929.399	930.01	947.663	952.885	827.7	927.446	873.844	774.942	805.486	716.191	501.978	520.344	517.232	730.359	553.178	804.899	483.893	917.005	520.242	420.265
MUFA (PC) / SFA (PC)	4.23888	4.83054	3.92952	4.37592	5.01958	4.86399	4.70828	4.3838	4.29082	4.35112	4.2293	4.26512	4.16998	4.19157	3.19009	3.32095	3.60652	3.72362	3.63323	3.95479	3.05554	4.44757	2.98098	3.13707
Non essential AA	6849.64	7500.64	6672.36	7335.88	11026.4	8485	8091.2	10723.3	8852.64	9794.4	9656.28	6997.92	9878.2	13046.4	12392.8	6901.8	10572.8	7140.48	7319.8	10145.8	5452.16	10341.7	9549.12	8048.4
Orn	16.04	20.64	22.36	19.08	33.2	17.8	58.8	30.52	26.24	19.2	28.28	12.32	23.8	47.6	50.8	22.6	44	15.68	15.4	25.84	13.76	22.08	26.32	42.8
Orn / Arg	0.235882	0.260606	0.130303	0.156393	0.268608	0.229381	0.536496	0.251815	0.129389	0.105727	0.199718	0.14	0.226236	0.265033	0.214165	0.0824818	0.139241	0.170435	0.188725	0.138627	0.0847291	0.138	0.154824	0.188713
PC aa C24:0	0.32809	0.253999	0.261225	0.242575	0.294003	0.324096	0.338175	0.30369	0.345259	0.307163	0.309994	0.227854	0.325436	0.270438	0.30773	0.325483	0.272648	0.384078	0.273085	0.333217	0.367441	0.298014	0.382436	0.270063
PC aa C26:0	2.05746	2.36329	2.41888	2.09496	2.0742	2.12977	2.11616	2.21826	2.20776	2.33501	2.32794	2.20582	2.33873	2.27471	2.20051	2.38253	2.43948	2.23214	2.60672	2.19562	2.15216	2.25407	2.18535	2.12079
PC aa C28:1	0.410879	0.371795	0.356216	0.358349	0.323673	0.38129	0.486768	0.393477	0.437117	0.386798	0.345763	0.412076	0.444028	0.363953	0.310172	0.356729	0.321437	0.344174	0.336529	0.475286	0.312668	0.447021	0.306424	0.243586
PC aa C30:0	38.514	33.2414	31.6976	35.2652	29.6779	30.4261	33.6297	32.9377	29.2217	32.5429	30.9109	26.1012	31.5021	28.7195	10.8829	10.1486	7.5728	15.3043	8.20372	19.9758	12.8421	28.1487	14.7227	10.6461
PC aa C30:2	0.814024	0.757684	0.631775	0.504668	0.598256	0.524922	0.602648	0.654224	0.632924	0.842808	0.722552	0.60941	0.75606	0.731003	0.313919	0.258763	0.215581	0.388088	0.182202	0.432314	0.252698	0.744793	0.466284	0.344763
PC aa C32:0	92.6161	102.547	84.3135	85.6896	76.3824	79.0283	84.4998	90.4535	80.4137	90.241	93.3076	78.7103	81.0242	66.5514	75.3659	66.1354	70.2157	99.762	87.394	94.7335	75.3073	94.6567	83.1398	59.4857
PC aa C32:1	329.884	380.435	256.811	321.368	319.109	321.914	329.293	325.561	288.351	324.431	303.315	259.434	295.92	260.91	45.8908	45.7597	34.338	155.645	58.0067	220.207	87.879	301.362	100.155	71.2809
PC aa C32:2	63.1362	68.7199	53.5228	57.6038	61.0762	61.5387	64.3642	66.3008	59.8958	71.3354	61.4315	54.3657	62.7138	57.1431	21.4157	22.9935	17.9817	34.5635	26.0831	40.713	21.0481	58.1599	25.5407	16.8606
PC aa C32:3	6.74089	6.92744	5.97459	5.66059	5.38268	5.90332	5.98169	6.8552	7.07569	8.72543	7.48862	5.90639	6.31408	6.81902	2.44271	2.26211	1.63329	4.34694	2.3381	7.10534	4.55068	7.70299	5.78599	3.72313
PC aa C34:1	519.255	596.416	434.687	498.95	514.422	514.379	512.164	519.178	444.331	502.762	467.433	421.114	414.994	368.649	304.584	308.963	309.129	432.523	367.439	464.377	278.829	508.359	296.36	244.998
PC aa C34:2	1027.02	1220.49	1046.4	940.44	1157.62	1150.84	1139.22	1258.65	1172.27	1306.92	1156.75	1117.08	1126.36	1107.78	1243.54	1383.66	1217.78	1081.83	1417.68	1005.13	685.725	1129.61	769.318	687.266
PC aa C34:3	140.612	163.901	131.377	132.233	146.091	149.734	157.597	173.245	164.267	188.888	165.839	150.158	161.444	157.9	93.8913	79.9849	79.8885	110.493	109.972	119.263	63.5436	154.721	78.6687	58.307
PC aa C34:4	31.1355	31.2784	26.6333	29.2427	28.1144	29.0496	29.3612	30.6748	31.9597	35.7385	30.2823	26.3836	28.8583	29.8503	9.40724	10.701	10.0527	14.0517	11.5833	16.6988	10.4757	26.808	12.4561	8.66233
PC aa C36:0	24.9818	21.8882	25.1425	22.7394	20.1602	21.6725	20.7799	25.1157	23.0909	23.2764	21.8017	22.3833	21.6013	20.169	30.7865	35.4842	28.8183	28.6384	18.2866	27.562	26.0679	23.2789	26.247	23.1967
PC aa C36:1	28.8349	28.6202	23.4985	24.8448	25.4234	21.8872	27.167	26.123	19.8813	20.1229	22.0413	22.2776	20.5086	16.3113	31.0442	34.1384	38.5047	26.7338	31.0845	22.6199	19.1057	21.7648	15.5488	15.4404
PC aa C36:2	195.416	184.06	159.431	164.553	167.706	148.154	210.685	178.272	145.891	147.787	160.475	163.841	148.065	125.711	295.349	361.277	428.571	208.451	310.928	145.837	123.406	166.194	109.356	101.345
PC aa C36:3	318.513	345.332	283.64	277.726	319.353	311.017	334.589	448.844	463.253	506.108	441.273	431.195	421.84	402.038	271.953	325.168	386.903	296.362	341.536	365.518	230.617	451.05	274.612	212.427
PC aa C36:4	1286.71	1397.18	1184.85	1129.09	1153.25	1185.71	1155.32	1305.23	1263.23	1373.16	1227.44	1083.08	1110.07	1095.05	1038.32	1098.86	878.891	1019.99	1152.13	1134.85	796.461	1276.99	893.567	798.674
PC aa C36:5	146.462	161.14	118.804	136.532	127.921	133.87	138.573	148.62	143.422	159.558	137.48	124.348	130.592	124.185	60.4177	59.9345	55.4241	69.5228	73.3019	94.2036	52.0991	138.182	59.952	46.2331
PC aa C36:6	15.869	12.8211	13.6841	14.4322	13.4935	11.863	13.0499	13.649	12.9966	15.0701	12.1864	11.127	13.0659	12.5304	4.40908	5.92133	4.01215	7.052	3.62517	9.85585	8.09691	10.8161	10.0095	7.13868
PC aa C38:0	4.05382	3.59736	4.92529	3.40733	2.95728	3.21851	3.14249	3.28668	3.03857	3.00549	3.3404	2.84558	2.84981	2.5473	5.97678	7.76739	7.68617	6.19461	3.99264	4.54381	4.76505	3.1306	4.55123	4.32408
PC aa C38:1	2.21651	1.19936	2.41348	1.83437	1.72422	1.60926	1.85494	1.49324	1.91717	1.64882	1.93851	1.82631	2.01833	1.83899	2.56433	3.84464	4.20331	2.60142	2.14743	2.31151	2.32546	1.83092	2.37508	2.09555
PC aa C38:3	18.4878	17.5873	15.8741	16.689	15.2693	13.3274	16.9314	22.1034	22.2174	24.305	25.2635	25.6796	23.2546	20.2828	17.8691	18.2962	21.0897	17.2123	18.6046	20.3979	21.2785	23.5382	18.035	18.4354
PC aa C38:4	173.447	146.416	148.426	142.915	124.804	119.127	143.436	149.513	137.681	130.503	136.834	132.934	123.291	110.168	200.391	213.97	205.868	157.432	194.07	129.28	125.907	141.05	110.871	102.106
PC aa C38:5	311.938	294.193	270.467	273.069	238.433	254.632	256.288	285.985	257.291	298.83	270.563	240.421	261.831	231.808	190.181	261.454	191.86	281.993	225.627	306.984	262.877	286.633	266.43	246.654
PC aa C38:6	658.063	536.581	616.866	576.847	511.442	510.815	508.028	576.7	502.588	554.098	501.988	463.124	500.56	456.633	581.778	669.522	517.917	680.708	517.894	669.153	708.009	511.119	732.553	676.718
PC aa C40:1	1.1766	0.742353	0.813033	0.943911	0.799838	0.804839	0.954475	1.06145	0.919383	0.880482	0.96686	1.18958	0.879497	0.922315	1.63288	1.26847	1.24082	1.0774	1.08418	1.33171	1.28544	1.0123	1.07568	0.984977
PC aa C40:2	0.565828	0.378941	0.413062	0.399909	0.298533	0.293942	0.431937	0.526589	0.414368	0.436003	0.43348	0.523477	0.446221	0.418426	0.62237	0.610476	0.64089	0.531594	0.396882	0.528347	0.538884	0.478881	0.473303	0.38794
PC aa C40:3	0.770204	0.618511	0.57579	0.663694	0.565317	0.601174	0.668796	0.53619	0.643879	0.614456	0.579062	0.696226	0.711275	0.520562	0.670409	0.606216	0.532984	0.680031	0.470506	0.732834	0.727105	0.722119	0.585454	0.706568
PC aa C40:4	4.20522	3.54309	3.57387	3.84505	2.81424	2.46854	3.57875	3.60888	3.27342	2.71806	3.44016	3.34128	3.17117	2.53186	6.99697	7.58986	8.09833	5.32607	5.55588	3.95275	4.09129	3.73851	3.49944	3.45905
PC aa C40:5	22.8567	16.3422	17.4577	18.0478	13.8417	12.3775	17.1526	16.3159	14.421	13.0569	15.9713	15.6717	15.8765	12.5766	26.3973	33.71	38.6	24.3719	21.457	19.7481	26.0821	15.5843	20.4587	19.7919
PC aa C40:6	75.9354	49.1008	58.3446	63.2358	43.5892	37.9117	54.9159	56.3244	46.2741	42.7087	52.2584	50.2156	50.8234	39.9271	111.395	130.596	157.465	98.3906	69.1539	68.4799	106.572	53.6533	89.6278	80.3454
PC aa C42:0	0.198128	0.145798	0.115977	0.0996506	0.103886	0.114178	0.200346	0.148196	0.0892329	0.107543	0.155332	0.182648	0.156179	0.207251	0.168322	0.181581	0.156877	0.197309	0.106083	0.149524	0.0742511	0.110656	0.0901985	0.141741
PC aa C42:1	0.341216	0.166503	0.212119	0.307881	0.23142	0.18688	0.253367	0.348029	0.208991	0.303415	0.339826	0.397332	0.312682	0.271988	0.744126	0.544464	0.52697	0.337706	0.294679	0.674684	0.681903	0.390616	0.339106	0.47108
PC aa C42:2	0.259733	0.236163	0.288366	0.233083	0.167413	0.142592	0.330404	0.218783	0.179713	0.28021	0.300779	0.296771	0.264852	0.273428	0.525214	0.345411	0.383208	0.264821	0.342414	0.406703	0.366498	0.308255	0.32092	0.432606
PC aa C42:4	0.228767	0.0842545	0.227215	0.229749	0.120646	0.137337	0.252573	0.148552	0.155404	0.176927	0.185008	0.107885	0.167907	0.198022	0.31704	0.258392	0.249487	0.276024	0.214167	0.237073	0.16726	0.145407	0.208776	0.204326
PC aa C42:5	1.12833	0.904448	0.731966	0.929325	0.886648	0.884481	1.08034	1.08032	0.836709	1.02344	0.916477	0.848678	0.926466	0.854687	0.536477	0.601916	0.882079	0.709642	0.524725	0.728905	0.444792	0.87948	0.422161	0.441676
PC aa C42:6	2.74786	2.33158	2.55002	2.58076	2.08145	2.07755	2.5072	1.92456	1.95136	1.90755	1.84301	1.7875	1.67032	2.08259	2.78505	3.05615	3.53612	2.56577	2.42454	1.9386	1.65845	2.0836	1.78685	1.9472
PC ae C30:0	1.05554	1.01511	0.99966	0.940193	0.89078	0.810112	0.91677	0.922072	0.851906	1.01931	0.778912	0.734419	0.817994	0.840667	0.7003	0.576992	0.431444	0.707621	0.537504	0.775347	0.517922	0.823887	0.585109	0.448745
PC ae C30:1	0.871431	0.947251	0.947002	0.860918	0.77322	0.791143	0.656363	0.983143	0.928472	0.957419	0.784188	0.700812	0.901069	0.77398	0.372394	0.217991	0.278953	0.50643	0.213832	0.542794	0.368313	0.946435	0.404071	0.37719
PC ae C30:2	0.220771	0.202463	0.206945	0.187444	0.210387	0.155239	0.169088	0.121476	0.221726	0.12514	0.211631	0.145439	0.170992	0.187032	0.190499	0.190082	0.238208	0.202015	0.206882	0.255725	0.184862	0.235702	0.232787	0.121793
PC ae C32:1	11.0548	11.2753	11.0875	9.57183	9.51916	9.83871	9.50533	10.207	9.33299	10.7278	9.81496	8.34389	8.30297	8.54413	5.85547	5.41171	4.15708	8.31699	4.34697	8.95375	5.50039	10.6106	6.03254	4.20243
PC ae C32:2	2.67038	2.80246	2.42858	2.09035	2.26371	2.51319	2.33004	2.46565	2.33627	2.78653	2.56819	1.91611	2.19651	2.10406	0.92301	0.910938	0.684566	1.5534	0.722875	1.65757	0.998707	2.46265	1.06344	0.749395
PC ae C34:0	2.6892	2.74816	2.6946	2.11725	2.45094	2.51171	2.22364	2.61896	2.2046	2.34736	2.41788	2.23359	2.38914	2.20757	3.7403	3.27634	3.61234	3.08585	3.16454	2.53439	1.76829	2.60925	2.10725	1.70995
PC ae C34:1	23.5728	24.7117	25.1043	19.3136	21.1854	23.3465	20.739	20.3363	18.4051	21.3499	20.5073	17.7552	17.2669	16.1105	18.9094	18.7079	15.108	27.0264	18.2504	21.8059	12.8206	22.6615	14.0462	10.2649
PC ae C34:2	13.9431	13.1838	15.2822	10.7216	13.4432	14.1091	12.5795	13.936	12.8857	14.3452	13.4288	11.8108	11.3819	11.9509	26.7986	28.6304	24.037	19.0953	25.5005	13.3402	9.80505	13.4889	11.4129	8.63913
PC ae C34:3	6.12402	6.50234	6.93881	4.78745	5.56465	6.01383	5.58245	6.0391	5.35378	6.23078	5.86905	5.28704	5.27586	5.19512	10.2774	13.5151	13.6578	8.43228	8.77134	6.51067	4.84388	6.3548	5.28888	4.25452
PC ae C36:0	1.64052	1.63595	1.44596	1.6478	1.4245	1.65726	1.21398	1.53251	1.90808	1.57194	1.52209	1.45094	1.36974	1.29794	1.56524	1.35837	1.39286	1.32487	1.20585	1.71915	1.23808	1.56831	1.11882	1.04001
PC ae C36:1	6.94163	6.99363	6.94459	5.22564	5.8708	6.17729	6.79286	5.90475	5.93659	6.1104	5.47112	5.83977	5.61306	5.60737	9.88271	9.23042	9.52694	8.39773	9.60917	7.38987	5.01536	6.77465	5.12976	4.81339
PC ae C36:2	14.4068	14.4497	15.8734	10.689	14.0474	13.7344	13.1667	14.1963	12.7551	14.0542	13.7503	13.989	12.0617	11.7999	38.3792	43.3204	39.0417	21.9276	40.0212	13.9404	9.91498	15.0277	11.0195	9.85347
PC ae C36:3	7.16604	7.132	8.04218	5.49698	6.7096	6.74415	6.68125	7.43159	7.05965	7.98066	7.22001	6.57122	6.31483	6.5332	10.0644	10.8663	10.3589	9.24067	10.1506	7.08437	4.70541	7.39821	5.39019	4.48705
PC ae C36:4	10.3004	9.93162	11.0844	7.86149	8.61363	8.97561	8.52052	9.34062	8.66461	10.0696	9.09898	7.77396	7.25156	7.96597	16.255	15.9765	11.532	12.2434	13.8613	9.85279	7.07989	9.79285	9.18104	7.28772
PC ae C36:5	9.09066	9.7194	9.31333	8.57967	8.26873	9.02253	8.25322	11.0989	10.3231	12.2631	11.4373	10.8289	10.241	9.58997	15.1411	18.3407	16.5449	10.8996	11.1233	11.8696	10.2772	11.6324	11.1032	9.97718
PC ae C38:0	59.7531	52.9894	49.1989	54.8577	47.1087	47.8652	50.3401	55.9289	47.8975	54.9412	48.1846	43.0845	47.4382	44.1086	23.7811	27.106	18.5213	36.2485	24.8125	47.2332	31.547	47.6183	37.6872	29.248
PC ae C38:1	1.70358	1.39855	1.5377	1.47115	1.19928	1.36927	1.33225	1.56261	1.29777	1.27239	1.3466	1.23158	0.901931	1.53737	1.30536	1.74535	1.99366	1.82271	1.52637	1.73282	1.41552	1.35748	1.57544	1.25418
PC ae C38:2	4.10765	3.22068	3.44164	2.8168	2.71331	2.46962	3.39839	3.23391	2.80265	2.42515	3.20954	3.25733	2.57947	2.45086	4.53489	3.80276	5.10202	4.10731	4.02782	2.75521	2.28709	3.79423	2.05858	1.33316
PC ae C38:3	3.67544	3.73674	3.90291	3.29363	3.02026	3.56494	3.33881	4.7686	4.80052	5.17727	5.30366	4.59878	4.05726	4.38496	4.94041	4.49093	4.82992	4.73406	5.43318	4.82591	3.67127	5.22455	3.4147	3.22566
PC ae C38:4	12.483	11.5899	12.4605	9.48791	9.98003	10.0817	9.97198	11.3943	10.7769	11.3712	10.8941	10.2042	8.9425	9.05192	24.2898	23.2014	16.9149	15.4252	23.3743	11.6345	9.17015	13.0605	10.3186	9.13042
PC ae C38:5	11.7447	10.6228	11.2839	9.71785	8.93195	9.15718	8.44132	9.58977	8.52656	9.35988	8.92767	7.7723	7.73783	7.61734	11.3596	14.7293	11.3671	12.2704	10.0349	9.91116	8.31483	9.96019	9.05785	7.37129
PC ae C38:6	19.8187	17.4918	19.4654	15.9737	14.2293	16.0422	15.1605	16.1851	14.2953	15.9386	15.5508	14.413	15.3539	12.9734	20.8545	30.4779	24.2797	23.8692	16.3653	20.3988	20.7282	16.8277	20.1296	16.6938
PC ae C40:1	46.4776	28.0466	39.4339	36.8339	27.8385	26.4361	35.1157	38.2936	34.2901	35.1543	38.1043	32.991	35.8656	33.0209	76.6191	87.943	95.2592	63.2357	57.0749	50.9259	66.2862	37.9845	74.9581	62.252
PC ae C40:2	3.12799	2.28264	3.09743	2.47442	2.023	2.26587	2.34808	3.07074	2.72453	3.13414	2.93547	2.50787	2.92295	2.87437	5.89541	5.99808	5.01281	4.03852	3.97619	3.85543	4.95324	2.7711	5.45233	5.11219
PC ae C40:3	0.589107	0.544978	0.52194	0.506044	0.351605	0.436211	0.705432	0.546078	0.66854	0.485636	0.69821	0.578892	0.570114	0.609943	0.593886	0.586538	0.729459	0.578159	0.478617	0.51439	0.612308	0.591496	0.552033	0.520827
PC ae C40:4	3.32502	2.80781	2.66208	2.30557	1.98291	1.97761	2.33159	2.42784	2.19883	2.14605	2.27138	2.22404	1.81622	1.75543	3.21628	3.01608	2.96205	3.08688	2.7726	2.5728	2.08076	2.65509	2.19434	1.71241
PC ae C40:5	4.004	2.8038	4.06749	3.00493	2.84935	2.82179	3.25442	3.09924	3.12974	3.15302	3.10562	2.94708	3.03326	2.83396	5.62911	6.73512	6.19769	5.43961	4.89338	4.63992	4.32915	3.38254	4.80723	4.78974
PC ae C40:6	6.85072	4.97654	7.06171	5.2825	4.65249	4.70937	4.84867	5.42312	4.91104	4.87413	5.10033	4.49242	4.59806	4.4497	14.1138	16.6614	13.9094	11.1583	9.72808	8.17067	9.20782	5.88193	9.82602	9.08207
PC ae C42:0	2.01719	1.65521	1.75665	1.87997	1.62975	1.44522	1.87495	1.89903	1.6309	1.45571	1.55924	1.53267	1.35016	1.67016	1.87958	1.9424	2.29585	2.06222	1.67176	1.76935	1.718	1.68355	1.7038	1.33568
PC ae C42:1	1.79883	1.10812	1.58977	1.35445	0.979688	0.888495	1.34856	1.43863	1.46325	1.3382	1.43481	1.42777	1.55763	1.32941	2.26303	2.21225	2.64408	1.78959	1.76333	1.54999	2.06712	1.50276	1.93654	1.58628
PC ae C42:2	1.79282	1.11796	1.65994	1.41228	1.02471	1.02956	1.37343	2.09138	2.20217	2.29653	2.32762	1.88469	2.40168	2.32892	1.56453	1.85769	1.88716	1.72584	0.983615	2.70503	3.62501	2.03053	4.05489	3.26502
PC ae C42:3	2.96551	2.17982	2.45016	2.75846	1.60358	1.74602	2.15635	2.88029	2.74473	2.9763	2.76578	2.60414	2.90648	2.71193	2.84499	3.2691	3.41099	2.81591	1.83089	3.32659	4.69982	2.77973	4.84431	3.91079
PC ae C42:4	0.393283	0.177798	0.335812	0.20022	0.143023	0.18748	0.262878	0.192689	0.19121	0.148844	0.218388	0.228561	0.153417	0.309129	0.330208	0.312229	0.412267	0.355249	0.193003	0.365443	0.40501	0.331153	0.466115	0.370616
PC ae C42:5	1.48535	1.27003	1.36523	1.48359	1.1355	1.2869	1.44896	1.35784	1.32068	1.27262	1.41906	1.22902	1.35604	1.34713	1.53835	1.40535	1.7449	1.46297	1.36966	1.42517	1.54845	1.31771	1.3529	1.34891
PC ae C44:3	0.739633	0.461124	0.746356	0.588099	0.476168	0.427584	0.648332	0.82279	0.732093	0.85591	0.897878	0.832252	0.851849	0.725753	0.550763	0.574447	0.396248	0.555155	0.28082	0.660428	0.898536	0.935983	0.581989	0.536198
PC ae C44:4	0.90632	0.521764	0.518297	0.573633	0.464971	0.502847	0.62035	0.807856	0.612407	0.768513	0.763707	0.589914	0.71478	0.664912	0.454232	0.389824	0.588687	0.638326	0.26295	0.667363	0.812006	0.65973	0.974243	0.708936
PC ae C44:5	0.318284	0.231928	0.301696	0.297022	0.225866	0.285915	0.410441	0.288591	0.434247	0.301406	0.335415	0.284363	0.346083	0.349278	0.372396	0.452282	0.494052	0.311196	0.208501	0.384084	0.536022	0.346762	0.556833	0.477661
PC ae C44:6	0.124782	0.0990455	0.122448	0.092488	0.0719124	0.114936	0.156089	0.13773	0.0870486	0.0929939	0.104176	0.105122	0.0474252	0.162611	0.170784	0.169435	0.155277	0.122475	0.132966	0.152088	0.153893	0.105508	0.106158	0.132228
Phe	68.8	72	73.2	94	94	68.8	100.4	95.2	80.8	80.8	74.8	60.8	66.8	120	194	63.6	74	59.2	54.4	76	52	82.4	84	93.2
Pro	226	281.2	294.4	229.6	341.2	283.2	321.6	261.6	240.8	290.8	240.8	252.4	228.4	333.6	428	255.6	394.8	218.8	285.2	273.2	155.6	304.4	300	254.8
PUFA (LPC)	21.4366	19.3017	22.4301	19.2679	21.9914	20.4977	25.739	21.1727	25.5041	23.4537	20.3883	22.6273	21.0087	25.5993	27.3113	22.8706	32.9469	19.4987	22.1096	19.862	14.8773	20.775	19.7975	17.7338
PUFA (LPC) / MUFA (LPC)	1.07258	1.02206	1.15091	1.0078	1.01492	0.954877	1.10156	0.895764	1.05439	0.98609	0.823135	1.04867	0.906649	1.11318	2.29081	1.86606	2.38844	1.34834	1.98109	0.928856	1.00419	0.795585	1.06375	1.11676
PUFA (LPC) / SFA (LPC)	0.276045	0.287679	0.28331	0.256356	0.271998	0.256548	0.307827	0.255654	0.315376	0.327304	0.283386	0.340453	0.281404	0.324428	0.396033	0.267594	0.365911	0.264924	0.326993	0.264925	0.282824	0.278403	0.288613	0.311054
PUFA (PC)	4645.44	4790.99	4305.38	4100.38	4249.91	4263.38	4373.11	4878.93	4575.57	5019.43	4542.36	4222.81	4308.36	4110.94	4403.21	4941.51	4444.96	4293.8	4702.8	4305.65	3380.84	4599.97	3620.44	3207.7
PUFA (PC) / MUFA (PC)	4.7668	4.42613	5.3454	4.4413	4.57276	4.58423	4.61462	5.12017	5.52806	5.4121	5.19814	5.4492	5.34877	5.74001	8.77172	9.49662	8.59375	5.87903	8.50143	5.34931	6.98675	5.01629	6.95915	7.63257
PUFA (PC) / SFA (PC)	20.2059	21.3806	21.0048	19.4348	22.9533	22.2977	21.7269	22.4458	23.7199	23.5487	21.9845	23.2415	22.3043	24.0596	27.9826	31.5378	30.9935	21.8913	30.8877	21.1554	21.3483	22.3103	20.7451	23.9439
Putrescine	3.396	1.772	1.76	1.164	2.288	1.584	1.432	2.656	1.788	1.72	2.428	1.66	2.996	2.516	1.092	0.748	1.3	0.864	0.816	2.264	1.092	1.624	1.54	1.276
Putrescine / Orn	0.211721	0.0858527	0.078712	0.0610063	0.0689157	0.0889888	0.0243537	0.0870249	0.0681402	0.0895833	0.0858557	0.13474	0.125882	0.0528571	0.0214961	0.0330973	0.0295455	0.055102	0.052987	0.0876161	0.0793605	0.0735507	0.0585106	0.0298131
Sarcosine	34.76	31	62	35.96	51.2	38.44	21.92	82.4	60	123.6	85.2	92.4	109.6	113.2	21.84	43.2	94	33.84	72	78	48.8	96	83.2	54.4
Ser	236	238.8	274	238.4	376.8	241.2	302.4	294.8	283.2	296	296.4	247.6	444	382	468	234.4	304.8	236.8	217.2	245.2	177.6	302	234	303.6
Serotonin	0.592	0.576	0.592	0.592	0.684	0.504	0.528	0.544	0.492	0.452	0.488	0.42	0.444	0.428	0.76	0.624	0.684	0.632	0.54	0.5	0.412	0.42	0.436	0.444
Serotonin / Trp	0.0377551	0.0393443	0.0333333	0.0218289	0.032696	0.036	0.0285714	0.0253731	0.0188073	0.0209259	0.0276018	0.0456522	0.0354633	0.0165635	0.0237797	0.0484472	0.0390411	0.033833	0.0293478	0.0373134	0.0281421	0.0212121	0.0195341	0.0211832
SFA (LPC)	77.328	66.8407	78.9103	74.9182	80.5574	79.5739	83.277	82.514	80.5237	71.35	71.6353	66.2345	74.3313	78.6357	68.6544	85.142	89.7682	73.2171	67.3418	74.639	52.2353	74.3239	68.213	56.7418
SFA (PC)	229.905	224.081	204.971	210.982	185.155	191.203	201.276	217.365	192.9	213.151	206.617	181.693	193.163	170.865	157.355	156.685	143.416	196.142	152.255	203.525	158.365	206.181	174.521	133.968
SM (OH) C14:1	0.735516	0.581576	0.802009	0.66471	0.57138	0.739146	0.80996	0.712413	0.587889	0.589087	0.517975	0.528038	0.408685	0.575744	1.03598	1.23676	1.0834	0.78806	0.68154	0.508965	0.456372	0.650863	0.44991	0.516061
SM (OH) C16:1	2.03022	1.91853	2.16323	1.87358	1.98518	2.07816	1.68648	1.93647	1.83611	1.92633	1.98267	1.87047	1.60621	1.95018	2.8197	3.02179	2.41585	1.99531	2.66558	1.52019	1.13555	2.00064	1.58555	1.42869
SM (OH) C22:1	2.19514	2.323	1.56811	1.51704	1.3167	1.4363	1.84737	1.64849	1.92148	1.95887	2.44437	2.26903	1.99406	1.56576	2.72542	3.20665	2.50827	2.16013	2.87675	2.27414	2.69914	2.23674	1.42869	1.72692
SM (OH) C22:2	0.748011	0.80671	0.290949	0.50411	0.375642	0.499143	0.867196	0.420407	0.457061	0.476661	0.0643036	0.548992	0.641617	0.442738	0.545769	0.819653	0.61121	0.217168	0.788883	0.538311	0.335188	0.385882	0.40617	0.392936
SM (OH) C24:1	0.189902	0.373679	0.367745	0.181634	0.209824	0.233515	0.424006	0.194674	0.213974	0.280027	0.399705	0.325598	0.182944	0.371149	0.263899	0.323236	0.424393	0.368719	0.365792	0.33141	0.487312	0.261228	0.480718	0.510099
SM C16:0	38.807	32.424	37.113	36.6837	33.1821	35.4241	36.2118	40.1529	36.1472	34.4015	35.153	30.0846	30.1538	31.2674	44.8207	48.4325	47.89	37.4018	38.4402	30.8313	25.0508	37.6497	30.3148	29.1695
SM C16:1	2.05018	2.02514	1.90016	2.06841	1.62076	1.96096	2.23002	1.88921	1.63893	1.42653	1.42483	1.18159	1.19254	1.38663	1.69296	2.83087	2.89017	1.65988	1.79396	1.33607	1.06471	1.46544	1.20232	1.18959
SM C18:0	98.9204	87.9613	106.831	86.5185	88.5192	94.607	88.7398	110.819	108.795	111.488	108.039	100.633	103.155	98.6165	81.668	102.137	80.6112	89.1514	113.019	84.9795	63.8571	101.004	71.4756	68.9061
SM C18:1	3.96174	3.68539	4.27168	3.51326	4.12764	4.19376	4.33758	4.97193	4.07541	4.07443	4.27181	3.53412	4.09071	4.07023	2.75067	4.21651	3.85869	3.57226	6.02191	2.74091	1.74384	3.82558	2.48427	2.53132
SM C24:0	5.3803	5.05275	4.14197	4.07411	4.4439	3.78815	4.18752	5.69602	4.5981	4.92974	6.03431	6.3665	4.90959	3.74351	8.17135	7.22447	7.9422	5.78368	6.17101	6.66848	6.56243	5.36113	4.0626	5.03853
SM C24:1	15.2587	12.7247	12.2236	12.2876	12.4335	11.9148	11.557	14.6303	14.2778	13.4657	16.8463	16.5825	14.2905	11.0554	13.3387	12.6335	13.9483	13.07	9.47231	14.5604	12.8737	16.0698	10.0866	11.0054
SM C26:1	0.0447451	0.0584609	0.001	0.00750343	0.0154694	0.001	0.0120106	0.144418	0.144818	0.0355906	0.149879	0.0650056	0.0544993	0.024252	0.173594	0.0534194	0.232575	0.0806574	0.142334	0.138477	0.000862068	0.169306	0.0967333	0.0116262
Spermidine	3.32	6.04	7.08	4.28	5.08	4.48	3.252	5.16	3.32	7.68	11.96	2.844	4.2	8.2	4.52	4.36	3.944	3.448	2.988	8.16	3.872	4.44	4.24	2.984
Spermidine / Putrescine	0.977621	3.40858	4.02273	3.67698	2.22028	2.82828	2.27095	1.94277	1.85682	4.46512	4.92586	1.71325	1.40187	3.25914	4.13919	5.82888	3.03385	3.99074	3.66176	3.60424	3.54579	2.73399	2.75325	2.33856
Taurine	1972	568	1704	1784	1904	836	1852	1740	1836	1864	1212	1868	720	255.6	1188	988	1040	1376	720	584	1892	1872	365.6	1796
Thr	179.2	198	228.4	306	313.2	324.4	250.4	283.6	257.2	408	404	299.6	293.6	358.8	229.2	272	310.8	206.4	206.4	311.6	213.2	331.2	283.6	254.4
Total (PC+SM)	6020.21	6247.89	5488.01	5384.51	5513.32	5541.5	5674.96	6232.4	5770.89	6335.49	5800.74	5343.44	5469.73	5153.09	5222.75	5804.8	5270.22	5376.58	5590.69	5461.02	4139.41	5894.29	4439.55	3884.51
Total AA	7679.32	8437.68	7864.52	8762.6	12573.7	9467.8	9367.68	11984.8	10146.8	11129.2	11102	7846.72	11008.3	14843	14276	8097.08	12967.9	8178.76	8554.2	11274.4	6371.2	11722.7	10984.2	9429.76
Total AC / C0	1.09118	1.31358	1.34767	0.684746	1.23699	1.07485	0.564678	0.529541	0.919935	0.609012	0.584501	0.745984	0.688391	1.08142	0.920489	0.490447	0.760555	0.76822	1.71798	0.825523	0.685724	0.882832	0.433774	0.693349
Total AC-DC / Total AC	0.00452511	0.00427891	0.00442485	0.00601075	0.00482574	0.00514377	0.00451188	0.00512042	0.00503215	0.00555235	0.00492154	0.00456151	0.00477464	0.00424588	0.00720353	0.00675438	0.00575302	0.00624969	0.00531325	0.0046514	0.00721897	0.00618152	0.0072067	0.00648695
Total AC-OH / Total AC	0.0211659	0.0167461	0.021316	0.0189009	0.016145	0.0114872	0.0104365	0.0131828	0.0129046	0.0121737	0.0107919	0.00989309	0.0109885	0.0145124	0.0241686	0.0182147	0.0290109	0.02265	0.0252	0.0202326	0.0211599	0.020521	0.0132564	0.013285
total DMA	3.128	2.264	2.784	2.524	2.816	2.336	2.364	2.892	2.432	2.996	2.424	2.588	2.724	2.724	3.068	3.396	3.212	2.3	2.192	2.66	2.228	2.944	3.172	2.652
Total DMA / Arg	0.046	0.0285859	0.0162238	0.0206885	0.0227832	0.0301031	0.0215693	0.0238614	0.0119921	0.0164978	0.0171186	0.0294091	0.0258935	0.015167	0.0129342	0.0123942	0.0101646	0.025	0.0268627	0.0142704	0.0137192	0.0184	0.0186588	0.0116931
Total lysoPC	118.751	105.028	120.829	113.305	124.217	121.538	132.382	127.323	130.216	118.588	116.793	110.439	118.512	127.232	107.888	120.269	136.509	107.177	100.612	115.884	81.9278	121.212	106.622	90.3554
Total lysoPC / Total PC	0.0202996	0.0172247	0.0227303	0.0216454	0.0231555	0.0225714	0.0239734	0.021048	0.0232688	0.0192513	0.0207712	0.0213225	0.0223312	0.0254565	0.021311	0.0214057	0.0267372	0.0205308	0.0186034	0.021807	0.0203644	0.0211792	0.0247083	0.0240183
Total PC	5849.89	6097.5	5315.78	5234.6	5364.47	5384.59	5522.05	6049.18	5596.17	6160.02	5622.82	5179.45	5307.01	4998	5062.54	5618.54	5105.61	5220.3	5408.23	5314.07	4023.1	5723.15	4315.21	3761.94
Total PC aa	5547.94	5832.91	5028.41	4985.85	5128.6	5141.08	5271.83	5774.61	5347.27	5887.15	5360.48	4943.05	5067.96	4768.02	4694.39	5208.93	4733.9	4889.49	5087.35	5023.67	3766.99	5447.96	4032.48	3528.31
Total PC ae	301.951	264.586	287.375	248.758	235.872	243.513	250.218	274.575	248.906	272.879	262.339	236.403	239.058	229.976	368.157	409.609	371.711	330.814	320.882	290.409	256.106	275.191	282.725	233.625
Total SM	170.322	150.385	172.23	149.902	148.85	156.909	152.915	183.216	174.716	175.467	177.919	163.989	162.717	155.091	160.203	186.264	164.609	156.273	182.452	146.942	116.312	171.143	124.34	122.57
Total SM / Total (SM+PC)	0.0282917	0.0240697	0.0313829	0.0278395	0.0269982	0.0283152	0.0269455	0.0293974	0.0302753	0.0276958	0.0306718	0.0306898	0.0297487	0.0300967	0.030674	0.032088	0.0312338	0.0290656	0.032635	0.0269075	0.0280987	0.0290353	0.0280073	0.0315536
Total SM / Total PC	0.0291154	0.0246633	0.0323997	0.0286367	0.0277473	0.0291403	0.0276917	0.0302877	0.0312205	0.0284847	0.0316423	0.0316615	0.0306608	0.0310307	0.0316447	0.0331518	0.0322408	0.0299357	0.033736	0.0276515	0.0289111	0.0299036	0.0288143	0.0325817
Total SM-non OH	164.423	144.381	167.038	145.161	144.391	151.923	147.28	178.304	169.699	170.236	172.51	158.447	157.884	150.186	152.812	177.656	157.566	150.744	175.074	141.769	111.199	165.607	119.989	117.996
Total SM-OH	5.89879	6.0035	5.19205	4.74108	4.45873	4.98627	5.63502	4.91246	5.01652	5.23098	5.40902	5.54213	4.83351	4.90557	7.39076	8.60809	7.04312	5.52938	7.37854	5.17301	5.11357	5.53535	4.35104	4.57471
Total SM-OH / Total SM-non OH	0.0358757	0.0415809	0.031083	0.0326609	0.0308796	0.0328211	0.0382606	0.0275511	0.0295613	0.0307279	0.0313549	0.0349778	0.0306144	0.0326634	0.0483651	0.0484536	0.0446995	0.0366806	0.0421454	0.036489	0.0459859	0.0334245	0.0362621	0.0387702
Trp	15.68	14.64	17.76	27.12	20.92	14	18.48	21.44	26.16	21.6	17.68	9.2	12.52	25.84	31.96	12.88	17.52	18.68	18.4	13.4	14.64	19.8	22.32	20.96
Tyr	65.6	84.4	104.4	125.2	99.2	76	105.6	140.8	144.4	116.8	84	84	79.6	130.4	314.8	52.8	102	99.6	82.8	121.2	97.2	151.2	133.2	155.2
Tyr / Phe	0.953488	1.17222	1.42623	1.33191	1.05532	1.10465	1.05179	1.47899	1.78713	1.44554	1.12299	1.38158	1.19162	1.08667	1.62268	0.830189	1.37838	1.68243	1.52206	1.59474	1.86923	1.83495	1.58571	1.66524
Val	198.4	196.8	245.2	331.2	404	198.8	266.4	298.8	271.6	267.2	371.2	190	294.8	346.4	500	240.8	784	295.6	432	238.4	214	312.8	386.8	296.4

## Sheet: Table S3
Table S3 - Targeted metabolomics data of white adipose tissue samples
Metabolites & metabolite ratios	Con, SD1	Con, SD2	Con, SD3	Con, SD4	Con, SD5	Con, SD6	Con, SD7	Con, BEZ1	Con, BEZ2	Con, BEZ3	Con, BEZ4	Con, BEZ5	Con, BEZ6	Con, BEZ7	STZ, SD1	STZ, SD2	STZ, SD3	STZ, SD4	STZ, SD5	STZ, BEZ1	STZ, BEZ2	STZ, BEZ3	STZ, BEZ4	STZ, BEZ5
(C2+C3) / C0	0.206652	0.175152	0.210476	0.283664	0.15584	0.169694	0.17768	0.120506	0.139552	0.0947508	0.160865	0.155551	0.0778268	0.169565	0.15359	0.312012	0.178893	0.191122	0.552259	0.142512	0.117534	0.109725	0.107753	0.121991
AAA	71.12	32	81.6	37.32	84.48	32.84	26.04	54.08	63.32	42.16	45.04	45.12	37.88	63.28	346.12	42.8	235.96	57.48	718.4	74.6	157.48	107.44	139.52	158.96
Ac-Orn	1.908	1.224	2.248	1.352	2.704	1.152	1.232	1.256	1.132	1.052	1.108	1.228	1.16	1.536	2.832	1.6	6	1.54	25.28	1.104	1.528	1.392	1.32	1.088
Ala	362.4	181.2	245.2	238.4	460	237.6	292	259.2	276.8	240.4	259.2	269.6	290.4	238.4	1508	203.6	980	237.6	2100	424	448	360.8	432	340.8
alpha-AAA	6.04	3.604	18.32	3.952	36.6	4.2	3.072	4.56	5	4.08	3.692	3.984	3.56	4.68	17.12	4.24	45.6	4.24	32.32	5.16	5.32	7.56	7.76	6.16
Arg	15.8	3.932	19.44	7.96	19.48	6.8	4.8	8	13.2	9.36	16.12	13.28	3.648	17.24	68.8	21.64	41.2	17.48	339.6	20.04	34.84	34.8	42.4	39.76
Asn	28.24	16.04	27.32	21.2	37.12	21.12	17.32	29.24	28.24	21.4	25.76	26.24	21.2	34.92	173.6	26	81.6	25.96	260	32.92	39.64	39.72	52	40.4
Asp	106	33.4	62.4	53.2	125.2	52	78.8	59.6	48.4	40.4	45.6	43.6	50.4	31.68	208.4	57.6	170.8	45.2	576	74.8	79.6	28.56	72.4	59.6
BCAA	143.2	53.44	174.48	61.8	176.16	47.92		75.16	131.68	82.64	81	90.48	80.04	118.36	496.4	77.36	661.2	126.68	2720	125.2	280	170.4	295.6	357.2
C0	195.622	68.4884	49.4695	41.4129	93.5207	42.4049	35.766	118.117	126.378	85.7513	89.5543	95.7879	139.371	71.4067	186.475	35.7982	220.45	62.2943	88.2882	117.489	152.966	121.642	121.308	137.999
C10	0.152013	0.120012	0.176729	0.111758	0.145881	0.135813	0.131926	0.120903	0.176041	0.152545	0.143877	0.170775	0.177635	0.132151	0.148828	0.178872	0.159423	0.132911	1.02286	0.130892	0.148799	0.166505	0.162256	0.15483
C10:1	0.154552	0.134974	0.16189	0.122618	0.127807	0.202524	0.205899	0.212842	0.182226	0.183031	0.197768	0.193156	0.140202	0.168633	0.160735	0.190811	0.160354	0.200004	1.24632	0.172895	0.136009	0.21807	0.211958	0.204087
C10:2	0.0417801	0.0507164	0.0738405	0.0371865	0.0523364	0.0678498	0.0572794	0.0671411	0.0666301	0.0716782	0.057713	0.0565226	0.0473999	0.0863177	0.0615029	0.0527242	0.104096	0.0580323	2.93565	0.072496	0.0643648	0.083311	0.0651542	0.0420664
C12	0.127888	0.0645472	0.0728124	0.0803169	0.0868328	0.0538588	0.0650462	0.102121	0.134658	0.0828079	0.066247	0.104612	0.0679827	0.0759753	0.0721644	0.0771864	0.150194	0.0924985	0.270025	0.0674586	0.0628775	0.0781511	0.0654986	0.101672
C12:1	0.189005	0.196899	0.257745	0.153394	0.183925	0.266434	0.264044	0.257374	0.269852	0.265631	0.289907	0.247477	0.188319	0.205004	0.228439	0.312487	0.271807	0.290162	0.362493	0.233598	0.183192	0.278837	0.279686	0.258007
C12-DC	0.264057	0.288906	0.301368	0.203996	0.291042	0.286829	0.310144	0.282072	0.289273	0.306006	0.259763	0.253424	0.262219	0.322839	0.239497	0.304646	0.295262	0.301882	2.29771	0.251037	0.235043	0.28427	0.255367	0.278481
C14	0.383653	0.118831	0.205606	0.215337	0.113489	0.0613015	0.0794395	0.300447	0.388491	0.185484	0.24883	0.251839	0.15275	0.113778	0.252748	0.146071	0.388766	0.173559	14.8686	0.107792	0.245933	0.255051	0.202196	0.200132
C14:1	0.153686	0.0508112	0.0699841	0.0890101	0.0437186	0.0457574	0.0939192	0.13372	0.17022	0.0825943	0.0973709	0.129593	0.0781032	0.0613117	0.101507	0.0482261	0.118081	0.0470563	0.532838	0.0686119	0.0590015	0.0838501	0.0640975	0.0499668
C14:1-OH	0.0408669	0.0331931	0.0469493	0.0582136	0.01842	0.0249737	0.0292001	0.0320683	0.0331323	0.0333002	0.0401689	0.0329505	0.0265282	0.0283121	0.0638408	0.0263404	0.0388429	0.0375811	0.170299	0.0167807	0.0278445	0.0247926	0.0369284	0.0617703
C14:2	0.0419767	0.00850112	0.0302918	0.0132318	0.00783909	0.0188182	0.0134613	0.0260415	0.0135074	0.0246403	0.0149286	0.0168209	0.0161934	0.0223626	0.0281808	0.0170823	0.0248788	0.0323814	0.064767	0.0259533	0.0125768	0.0102964	0.0215309	0.017313
C14:2-OH	0.044186	0.0323043	0.0259644	0.0529271	0.0156782	0.027372	0.0284182	0.0328945	0.0253263	0.0231003	0.0217143	0.0275252	0.0348781	0.0249935	0.0528389	0.049933	0.0535851	0.0385493	0.149774	0.0207627	0.0359338	0.0377533	0.0463743	0.0472172
C16	0.84843	0.267861	0.736871	0.443099	0.465782	0.152183	0.132287	0.829662	0.993555	0.504216	0.440852	0.742037	0.509586	0.314652	1.62252	0.400035	1.91608	0.424847	2.52335	0.43019	0.936558	0.714504	0.634563	0.993957
C16:1	0.312986	0.146078	0.167006	0.178537	0.13296	0.119657	0.126927	0.378897	0.446541	0.210427	0.238255	0.381954	0.207608	0.153761	0.115415	0.11381	0.207644	0.101343	0.301805	0.162257	0.11454	0.231192	0.0987763	0.139641
C16:1-OH	0.0366345	0.046997	0.0366857	0.11168	0.0308414	0.0321466	0.0756551	0.0552534	0.055012	0.0427527	0.0656489	0.0418123	0.0517592	0.0387171	0.123895	0.0387145	0.0761781	0.0358562	0.107239	0.0494014	0.0693198	0.0867504	0.0653587	0.0808091
C16:2	0.0265116	0.00510067	0.0115397	0.00330794	0.0109747	0.0034215	0.00747847	0.0274121	0.03208	0.0200203	0.0217143	0.0122334	0.0149478	0.00526179	0.0299421	0.0183964	0.0344476	0.0154197	0.210493	0.0138418	0.0161702	0.0171606	0.0215309	0.0157391
C16:2-OH	0.0309302	0.0204027	0.0274069	0.0264635	0.017246	0.0119752	0.0209397	0.0315239	0.0236379	0.0123202	0.0285	0.0336419	0.0186847	0.0249935	0.0387486	0.0236525	0.0765502	0.0385493	0.0688149	0.0259533	0.0251537	0.0257409	0.029812	0.0346259
C16-OH	0.0497175	0.0768038	0.0465035	0.0595085	0.0586541	0.0366744	0.0530765	0.0435763	0.0709556	0.0972818	0.0835352	0.0522698	0.0594876	0.0448819	0.112538	0.078997	0.133597	0.0729416	0.178948	0.0538886	0.0733864	0.0952191	0.0907925	0.125068
C18	0.176702	0.116229	0.442802	0.0516606	0.513318	0.054299	0.0270901	0.131246	0.151378	0.115547	0.0919219	0.130879	0.0869852	0.0907659	0.707457	0.240113	1.72565	0.164781	1.15257	0.0696979	0.240512	0.176327	0.160193	0.185761
C18:1	0.84083	0.320969	0.492886	0.24264	0.404106	0.189245	0.161198	0.878597	0.930478	0.409174	0.44391	0.68733	0.468619	0.250743	0.995199	0.33061	1.55907	0.264146	1.77184	0.31364	0.333772	0.618014	0.286	0.367041
C18:1-OH	0.0981278	0.0370732	0.0576303	0.0671823	0.076962	0.0451415	0.0400659	0.0478381	0.102348	0.0947462	0.0856647	0.085035	0.078356	0.0370068	0.110031	0.0593791	0.156224	0.0732857	0.223848	0.0675255	0.0491722	0.0868571	0.0855949	0.141336
C18:2	0.211956	0.063554	0.199305	0.111971	0.164919	0.0789977	0.0475783	0.366759	0.387261	0.151594	0.193295	0.392661	0.110122	0.119728	0.61303	0.199344	0.67591	0.138429	1.66803	0.153958	0.228506	0.222933	0.118728	0.246695
C2	37.0041	10.7347	9.21521	9.92033	12.8309	6.13029	5.37307	11.2278	15.7912	5.96457	12.9396	12.8924	8.47132	9.43545	21.9228	9.72569	35.1501	10.8193	44.9425	14.5593	15.4942	10.7914	10.0533	13.7567
C2 / C0	0.189161	0.156738	0.186281	0.239547	0.137198	0.144566	0.150228	0.0950567	0.124952	0.0695567	0.144489	0.134594	0.0607823	0.132137	0.117564	0.271681	0.159447	0.17368	0.509043	0.123921	0.101291	0.088715	0.0828746	0.0996871
C3	3.4216	1.2612	1.19694	1.82699	1.74339	1.06558	0.981843	3.00603	1.84518	2.16043	1.46659	2.00747	2.37552	2.6726	6.71784	1.44378	4.2867	1.08653	3.81548	2.1843	2.4846	2.5557	3.01796	3.07795
C3:1	0.0165837	0.0149149	0.0192202	0.0128963	0.0148253	0.0133646	0.00863636	0.0159238	0.0115589	0.0134774	0.0164002	0.0175368	0.017316	0.012676	0.0161273	0.0178866	0.0139548	0.0129009	0.0365107	0.0126101	0.018845	0.0138266	0.0167391	0.0207254
C3-DC / C4-OH	0.262891	0.121125	0.124963	0.205279	0.171593	0.149352	0.0867168	0.227514	0.329685	0.302095	0.213155	0.216261	0.307799	0.253144	0.751319	0.19075	0.780156	0.249796	1.00355	0.275975	0.353062	0.53146	0.391616	0.509661
C3-DC-M / C5-OH	0.380788	0.182885	0.182112	0.198748	0.2538	0.153503	0.133687	0.299817	0.290333	0.249186	0.247858	0.24853	0.307536	0.325318	0.994039	0.195974	0.823151	0.249878	0.535644	0.554006	0.578803	0.348148	0.439942	0.503239
C3-OH	0.162443	0.139261	0.149992	0.133335	0.117785	0.147043	0.129483	0.127626	0.113777	0.141758	0.138251	0.14841	0.133753	0.145379	0.142163	0.140612	0.111454	0.176576	0.181085	0.166057	0.170083	0.166843	0.18622	0.139002
C4	1.52923	1.04184	1.23129	1.39237	1.53652	1.01893	0.685415	2.4607	1.92016	0.932474	1.02159	1.98235	1.48135	2.03754	5.05999	0.664393	4.18844	1.10886	9.59284	1.50551	1.92532	1.58806	1.70296	3.0153
C4:1	0.0238391	0.0307071	0.0280295	0.0222754	0.0280033	0.0285111	0.0149174	0.0282286	0.0204504	0.0294819	0.0268367	0.0184136	0.0249351	0.0290802	0.0786207	0.0522288	0.069774	0.0340952	0.134513	0.0407403	0.0347145	0.0350273	0.0483573	0.0563731
C5	0.832834	0.615085	0.823422	0.579957	0.818129	0.524434	0.476935	1.39151	0.92525	0.491732	0.535785	1.08064	0.810079	1.99742	2.80863	0.426127	2.37687	0.44121	4.80676	1.07914	1.23466	1.02457	0.763435	1.81759
C5:1	0.0754967	0.0575913	0.0667732	0.047363	0.0584127	0.058777	0.0365981	0.0687524	0.0628153	0.0629852	0.0393902	0.0657785	0.0495009	0.0774522	0.18338	0.0696183	0.107656	0.0716543	0.158806	0.108102	0.0987113	0.0979291	0.0989065	0.117627
C5:1-DC	0.0419426	0.0109698	0.0327796	0.00701673	0.0126984	0.0232374	0.0129864	0.0160422	0.0379509	0.0205666	0.0266463	0.0206364	0.020446	0.0181529	0.0331981	0.0198909	0.0358853	0.0225578	0.194096	0.0204517	0.0370167	0.0125909	0.0247266	0.0248323
C5-DC / C6-OH	0.0599168	0.0451246	0.0287618	0.0683328	0.0633466	0.0380071	0.0517968	0.0525263	0.0636891	0.0961703	0.0587801	0.0655421	0.083702	0.0699831	0.099214	0.0329237	0.0918654	0.0607804	0.128854	0.0494341	0.0705246	0.122967	0.0999969	0.0624498
C5-M-DC	0.0623713	0.0857772	0.0770777	0.049569	0.0520133	0.075015	0.0630829	0.0531452	0.0574759	0.0905016	0.0736311	0.0751921	0.0584311	0.0585977	0.0653508	0.0627807	0.0448466	0.0712255	0.0821651	0.0700032	0.0691996	0.0626535	0.0535015	0.0801504
C6 / C4:1-DC	0.197575	0.0962751	0.13625	0.137366	0.166151	0.10221	0.106468	0.171212	0.17461	0.173398	0.139475	0.19285	0.150043	0.147103	0.205686	0.083006	0.241259	0.106832	0.0824942	0.128003	0.129254	0.178655	0.117024	0.141372
C6:1	0.0594189	0.0527465	0.0617607	0.0377538	0.056501	0.0280916	0.0374442	0.0445966	0.049857	0.0597075	0.0595214	0.0716457	0.0600136	0.0436662	0.0657452	0.0518482	0.129528	0.070274	0.0229573	0.0549143	0.0578059	0.0654608	0.0622571	0.0643648
C7-DC	0.0442937	0.0403592	0.0530862	0.0533173	0.033217	0.0419513	0.0485511	0.0524144	0.0629748	0.0737494	0.0723896	0.0663566	0.0541624	0.0538969	0.0606484	0.052224	0.0484388	0.065281	0.136554	0.0582887	0.0475184	0.0694771	0.073507	0.0658214
C8	0.261335	0.278574	0.259853	0.263832	0.21244	0.24491	0.247515	0.246885	0.244547	0.273361	0.228505	0.293777	0.244373	0.239934	0.219643	0.313019	0.248616	0.248423	0.468421	0.246296	0.264377	0.265644	0.238087	0.278977
C9	0.0537173	0.0223749	0.0473694	0.0650765	0.0493458	0.0430267	0.0391176	0.0435174	0.0483068	0.0238927	0.0295276	0.054995	0.0512432	0.0337178	0.0650173	0.0681557	0.0443373	0.0505923	5.42092	0.0483307	0.0561129	0.0442058	0.0365499	0.0574908
Carnosine	8.96	1.328	1.248	2.108	3.58	2.228	1.332	0.828	4.28	1.584	1.292	2.62	2.94	3.088	4.16	2.78	4.64	4	0.652	2.048	3.492	5	5.52	1.484
Cit	19.52	12.88	19.76	17.52	28.6	16.68	12.84	28.84	21.12	20.64	22.48	30.72	19.72	30.72	86.8	30.92	50	26.64	236.4	34.8	43.2	34.88	68.8	56.8
Cit / Arg	1.23544	3.27569	1.01646	2.20101	1.46817	2.45294	2.675	3.605	1.6	2.20513	1.39454	2.31325	5.4057	1.7819	1.26163	1.42884	1.21359	1.52403	0.696113	1.73653	1.23995	1.0023	1.62264	1.42857
Cit / Orn	1.88417	1.74054	2.12931	2.9396	2.14072	2.85616	1.73514	2.5122	2.91713	3.44	2.57798	4.36364	2.81714	3.93846	3.86121	1.63771	2.98329	3.74157	3.32022	4.04651	3.34365	3.22963	4.52632	4.04558
CPT-I ratio	0.00524037	0.00560811	0.0238465	0.011947	0.0104693	0.0048693	0.0044561	0.0081352	0.00905958	0.00722744	0.00594917	0.00911301	0.00428044	0.00567759	0.0124948	0.0178821	0.0165195	0.00946521	0.0416354	0.00425477	0.00769496	0.00732341	0.00655156	0.00854875
Creatinine	23.36	17.52	18.68	18.36	22.08	17.48	17.64	18.36	20.12	19.08	18.44	19.24	19.4	38.12	25.68	19.32	26.8	19.56	46	22.56	25.4	40.8	22.84	19.36
Essential AA	342	133.68	356.88	167.24	421.24	137.708		207.6	277.72	191.08	215.04	237.52	188.96	293.96	1067.32	229.76	1187.56	252.6	4083.2	305.32	586.64	400.28	575.92	648.96
Fisher ratio	2.0135	1.67	2.13824	1.65595	2.08523	1.4592		1.38979	2.0796	1.96015	1.7984	2.00532	2.11299	1.87042	1.43418	1.80748	2.80217	2.2039	3.78619	1.67828	1.778	1.586	2.11869	2.24711
Gln	536	197.2	326	172.4	504	159.2	175.2	359.6	292.8	250.4	274	274.8	256.4	408	1528	211.6	912	322.8	1364	342.4	504	512	588	484
Glu	384.8	74.4	262.4	145.6	298.4	118.4	130	177.2	158.8	166	172	189.6	160.4	191.6	608	132	648	139.6		363.2	359.2	520	412	254.8
Glucogenic AA	1110	409.2	967.2	465.6	1112	493.2	487.6	663.2	662.8	544.8	738.4	680.4	610.8	834.8	3138	662.4	2867.2	615.6	5032	946.4	1420.4	1110.8	1006.8	977.6
Gly	600	164	628	151.6	500	188	136.4	312.4	313.6	247.6	394	306	232	464	1344	371.2	1564	298.4	2508	420	776	600	448	492
H1	1144	284.491	743.985	669.449	551.746	282.391	233.176	937.951	1185.19	794.802	664.873	546.911	575.034	589.724	10448.1	8513.4	9817.92	4199.65	10376	3125.91	5213.35	1897.04	5533.49	5481.76
His	29.92	13.08	34.8	11.72	34.24	11.68	10.76	18.52	17.84	14.6	18.56	16.2	14.92	41.6	80	16.84	62.4	17.08	107.6	27.52	33.88	29.44	34.96	43.6
Histamine	9.44	4.36	8.68	4.16	4.32	2.784	2.508	7.92	6.24	5.32	7.4	6.32	5.16	4.32	24.88	11.44	16.96	9.6	7.2	6.64	9.8	10.2	16.36	16.8
Ile	25.2	10.64	28.88	11.2	28.56	8.68	8.52	13.32	22.48	20.12	20.2	15.84	17.04	26.76	99.6	15.76	103.2	23.88	528	22.8	52.4	36	58.4	72.4
Kynurenine	2.316	1.804	9.48	1.76	7.48	1.968	1.768	1.992	2.124	1.732	1.9	1.184	1.848	2.02	4.48	2.372	27.12	2.376	2.14	2.468	2.66	2.368	2.876	3.004
Kynurenine / Trp	0.212088	0.38547	1.40237	0.283871	1.18354	0.492	0.416981	0.229493	0.171845	0.21122	0.231707	0.177246	0.2625	0.182971	0.139477	0.490083	3.40704	0.27757	0.02675	0.238224	0.121572	0.167232	0.153632	0.146109
Leu	62	26.36	65.6	24.56	72.4	23.36		29.12	53.2	30.08	27.32	36.44	34.6	48	182.8	38.68	273.2	50.8	988	47.2	98	63.6	105.2	123.6
Lys	47.6	27.04	44	30.52	54.8	25.32	27.12	33.92	37.36	26.04	37.04	36.08	27.08	33.48	86	31.96	83.6	34.04	315.6	37.56	60.4	58	70.4	52
lysoPC a C14:0	3.13359	3.0897	3.3748	2.92013	3.14351	2.99136	3.33231	3.4878	3.34829	3.16674	3.10812	3.06765	3.14756	2.98901	3.65809	3.54397	3.40731	3.3631	3.76408	3.601	3.75605	3.77041	3.74974	3.43328
lysoPC a C16:0	58.4764	25.9894	36.1566	25.9228	30.9873	25.8545	20.5114	60.9197	66.5678	50.5304	47.9876	48.499	52.6219	37.8742	98.644	31.3451	62.3891	43.2499	231.989	77.2372	111.713	87.6499	113.506	96.1052
lysoPC a C16:1	5.01898	1.93185	2.15875	1.95649	2.62694	3.1079	2.20849	8.54023	6.95869	7.80186	5.95013	6.69527	6.53572	6.97975	1.21123	0.28436	1.03105	0.930089	2.1527	8.92146	7.41305	10.9468	6.45905	5.5623
lysoPC a C17:0	0.968882	0.327219	0.635912	0.223877	0.31498	0.382013	0.262783	0.450915	0.576614	0.501253	0.345938	0.353024	0.314265	0.317751	3.52803	1.24276	1.37742	0.92393	4.58236	0.880871	1.45518	0.840984	1.44543	1.29787
lysoPC a C18:0	27.8119	13.1364	23.043	12.7506	18.728	12.6059	11.5498	13.2655	15.9047	11.4937	11.1735	11.0097	11.8005	9.96695	99.507	28.3284	66.3278	28.1514	104.295	22.7175	32.7213	22.2084	35.2239	28.9173
lysoPC a C18:1	16.8092	6.90111	9.65492	7.43303	9.43498	8.55269	6.9224	20.4066	22.7866	17.9612	15.5223	17.3263	16.3741	13.1491	16.2305	4.23312	12.6808	8.05175	25.1943	26.0693	25.7061	31.8417	35.1005	30.7281
lysoPC a C18:2	48.2434	15.9456	24.756	16.966	15.2199	14.6525	15.5769	32.9766	34.7083	33.8022	21.7888	24.0117	22.1164	19.0489	133.748	25.0658	53.6228	29.6212	183.206	30.9573	56.3559	37.3467	92.305	76.926
lysoPC a C20:3	2.93614	1.12073	1.47701	1.39059	1.93355	1.25496	1.42347	3.61287	3.92239	3.13405	2.91806	2.99552	2.8297	2.26927	2.92629	0.729839	1.73961	1.65912	5.85875	4.03262	6.45854	4.30076	10.4701	7.55899
lysoPC a C20:4	9.17383	2.84429	5.38294	2.49185	4.62391	2.31798	2.73965	4.66127	5.5237	3.80363	3.321	2.89723	3.31451	2.12732	25.6635	5.77146	14.6522	6.7878	78.0764	4.40436	7.55781	4.83566	11.5634	11.8982
lysoPC a C24:0	0.471348	0.314634	0.619178	0.408819	0.422074	0.356114	0.352241	0.44005	0.439013	0.353826	0.255462	0.438236	0.397741	0.420078	0.747876	0.473934	0.684683	0.388051	0.730157	0.500335	0.754257	0.511599	0.607499	0.511476
lysoPC a C26:0	0.810981	0.437867	0.581107	0.429138	0.535514	0.638944	0.505576	0.527321	0.446238	0.5205	0.490532	0.505003	0.473188	0.513138	0.70835	0.473253	0.768765	0.383458	0.792013	0.589702	0.677357	0.564591	0.806097	0.497625
lysoPC a C26:1	6.11007	5.69487	6.29218	5.48985	6.4949	5.95681	6.74848	6.58988	5.98237	6.25092	6.26946	6.17791	5.93175	5.88647	6.47076	6.92996	6.37158	6.01786	6.50847	6.48321	6.72736	6.46156	6.45206	6.29116
lysoPC a C28:0	0.636522	0.651082	0.699389	0.437646	0.533698	0.566454	0.636471	0.486207	0.525917	0.565668	0.544774	0.507202	0.394027	0.415376	0.852065	0.564123	0.717069	0.553766	0.575556	0.682671	0.67889	0.554879	0.765194	0.569395
lysoPC a C28:1	0.52372	0.327219	0.379316	0.292013	0.396875	0.239567	0.424925	0.44005	0.360384	0.353826	0.441736	0.328677	0.343727	0.30698	0.739747	0.300158	0.708849	0.461965	0.793101	0.324161	0.548551	0.497582	0.453879	0.37082
Met	22.56	4.92	31.6	6.68	19.16	3.908	3.616	6.68	10.4	5.48	9.2	8.96	8.2	19.72	59.2	11	58.4	10.24	236.8	22.88	33.96	30.04	17.6	32.4
Met-SO	2.916	2.184	5.12	2.236	6.24	2.856	2.2	2.576	2.248		2.444	2.264	2.236	6.8	7.88	2.74	10	2.256	11.12	3.432	3.616	2.388	3.432	4.28
Met-SO / Met	0.129255	0.443902	0.162025	0.334731	0.325678	0.730809	0.608407	0.385629	0.216154		0.265652	0.252679	0.272683	0.344828	0.133108	0.249091	0.171233	0.220312	0.0469595	0.15	0.106478	0.079494	0.195	0.132099
MUFA (LPC)	28.462	14.855	18.4852	15.1714	18.9537	17.857	16.3043	35.9768	36.0881	32.3678	28.1836	30.5282	29.1853	26.3223	24.6523	11.7476	20.7923	15.4617	34.6486	41.7982	40.395	49.7476	48.4655	42.9524
MUFA (LPC) / SFA (LPC)	0.308332	0.338027	0.283907	0.352061	0.346724	0.411496	0.438871	0.452098	0.410985	0.482151	0.441017	0.474189	0.422063	0.501411	0.118723	0.178071	0.153254	0.200765	0.0999301	0.393545	0.266185	0.428487	0.310469	0.327052
MUFA (PC)	531.081	214.152	409.334	277.867	531.341	255.575	185.437	445.416	360.377	324.809	353.713	397.763	387.266	349.184	459.377	89.7312	855.937	216.63	548.719	680.29	584.09	641.307	441.081	239.984
MUFA (PC) / SFA (PC)	3.21096	3.3148	3.26094	3.35431	5.0493	4.64655	3.41428	4.43004	3.7588	3.97471	3.71406	4.64667	4.90667	4.83414	2.15629	1.66871	3.74512	2.19082	1.5814	4.58859	2.99512	4.19055	3.0177	3.20171
Non essential AA	2311.52	811.172	1821	932.4	2258.96	925.72		1417.64	1313.48	1109.68	1359.84	1343.36	1181.49	1658.96	6365.28	1230.72	5132.36	1276.24		1946.4	2678.08	2426.6	2456.96	2172.6
Orn	10.36	7.4	9.28	5.96	13.36	5.84	7.4	11.48	7.24	6	8.72	7.04	7	7.8	22.48	18.88	16.76	7.12	71.2	8.6	12.92	10.8	15.2	14.04
Orn / Arg	0.655696	1.88199	0.477366	0.748744	0.685832	0.858824	1.54167	1.435	0.548485	0.641026	0.540943	0.53012	1.91886	0.452436	0.326744	0.872458	0.406796	0.407323	0.209658	0.429142	0.370838	0.310345	0.358491	0.353119
PC aa C24:0	0.30371	0.160986	0.193523	0.196646	0.186701	0.160626	0.176196	0.151165	0.206264	0.140228	0.200936	0.158502	0.136109	0.128952	0.482279	0.192032	0.324625	0.210774	0.335285	0.154434	0.18724	0.148457	0.199748	0.192059
PC aa C26:0	2.06946	2.01353	1.787	2.48336	2.0355	1.83573	1.78741	2.00748	1.76471	1.86021	1.90381	1.87764	1.8656	1.9179	2.24035	1.85813	2.09887	1.98666	2.16684	1.98409	2.01662	2.02093	2.12827	1.98919
PC aa C28:1	1.11243	0.398861	1.08085	0.477568	1.08378	0.372245	0.274083	0.838465	0.980392	0.82603	0.974234	0.924187	0.892873	0.790085	0.992598	0.192032	2.70894	0.470878	0.315268	0.803581	0.721126	1.20681	0.435165	0.397837
PC aa C30:0	12.8702	5.71334	9.2489	6.04259	10.5942	5.24274	4.55229	12.1163	10.7922	9.43756	11.1232	10.2593	9.48127	9.63035	11.9949	3.4579	17.4625	6.85947	15.6622	14.6755	15.7072	16.8131	9.16018	7.35972
PC aa C30:2	0.256581	0.0791564	0.229757	0.282194	0.342853	0.00615632	0.001	0.192616	0.123367	0.214262	0.001	0.380834	0.0869678	0.0467601	0.279236	0.001	0.529476	0.001	0.259004	0.0708678	0.001	0.143164	0.001	0.0292727
PC aa C32:0	127.775	46.6008	73.777	62.9785	61.5653	39.062	39.9575	75.2153	72.9523	61.5505	72.2696	64.2271	57.6507	51.8346	169.332	38.6993	140.165	75.8643	295.46	117.647	159.23	119.056	117.89	55.2436
PC aa C32:1	78.2137	32.9557	36.9822	44.9173	60.3969	46.0648	28.2324	116.26	90.2359	88.3272	99.1195	113.723	110.423	107.068	14.0643	2.86087	55.3875	14.7617	25.2681	183.639	133.279	176.128	66.9461	46.5589
PC aa C32:2	9.02138	4.19826	4.58284	4.81798	7.59786	5.08846	3.00159	20.0759	16.3879	15.0122	16.3128	18.0306	18.4037	17.3326	3.34069	0.838764	9.44979	2.0065	7.37012	25.0344	19.9222	27.6118	7.89113	7.46523
PC aa C32:3	0.754964	0.262727	0.509904	0.279582	0.657701	0.243925	0.164327	0.636242	0.611755	0.686063	0.588136	0.486683	0.598451	0.555191	0.779809	0.181456	1.22494	0.285883	0.603348	0.708294	0.818882	0.897582	0.521476	0.447049
PC aa C34:1	296.737	115.512	192.416	151.369	269.997	136.194	100.466	237.013	194.041	171.006	184.245	209.642	198.625	178.164	220.696	52.4749	413.63	112.853	416.51	362.479	330.84	338.167	257.614	150.097
PC aa C34:2	582.863	243.416	288.204	347.875	261.278	219.027	208.375	489.582	478.529	438.487	387.935	434.214	418.696	356.566	885.034	202.652	600.623	323.409	2502.18	625.888	823.793	659.182	884.078	580.341
PC aa C34:3	31.8492	14.0147	17.253	17.9321	16.7766	14.2489	11.0395	54.1764	53.6328	46.1865	42.8847	50.0268	47.4124	41.9515	21.6775	5.2806	24.255	13.7143	72.9291	65.8327	82.0528	77.8885	60.5687	49.798
PC aa C34:4	2.28041	0.75418	2.97122	1.18146	2.97488	0.892069	0.540689	2.39589	2.16987	1.5595	1.92142	2.02625	1.88582	1.73465	2.89272	0.549144	7.93462	0.996169	3.72389	3.30651	4.02904	3.53603	2.55184	2.27149
PC aa C36:0	6.91938	2.2941	23.5497	1.68245	17.3134	1.52137	1.32707	2.23273	1.85103	0.962926	1.21198	0.819587	2.18834	1.31613	5.85229	2.57783	34.1441	3.39763	11.3759	1.39822	2.68341	1.84424	2.56184	1.74297
PC aa C36:1	120.212	51.5538	152.875	63.4138	172.975	58.9913	43.623	70.6887	56.1053	47.9761	51.9725	53.6389	60.9033	47.6372	175.344	22.273	329.752	69.4644	61.9325	97.614	79.3483	90.2537	81.5151	21.2253
PC aa C36:2	493.454	214.42	317.508	286.582	283.065	182.953	205.859	270.385	250.383	223.801	179.986	211.509	212.118	181.376	1491.08	287.093	1053.69	510.493	1170.34	319.575	436.278	339.216	605.508	220.137
PC aa C36:3	255.423	104.763	123.786	147.07	125.494	100.104	95.955	251.756	234.555	209.965	180.745	195.647	194.961	145.635	361.82	81.6772	216.815	137.184	564.783	272.355	321.913	334.541	347.428	199.197
PC aa C36:4	313.889	92.6816	196	103.274	206.661	69.4686	65.2931	152.714	153.556	106.247	158.76	124.585	117.144	89.3051	665.088	152.47	637.133	163.782	1586.85	199.773	348.142	216.303	345.3	259.52
PC aa C36:5	14.385	5.85023	10.5639	6.80352	11.4269	5.3679	4.66611	13.1311	12.1831	9.4935	11.4112	11.4176	11.6078	9.08357	33.5146	5.48487	32.6178	7.92806	86.2573	19.6197	29.5209	17.9656	27.5923	24.3091
PC aa C36:6	0.636794	0.298026	1.50692	0.391455	1.63506	0.312427	0.385293	0.733844	0.424573	0.34192	0.501666	0.555567	0.538236	0.51917	1.10192	0.263299	3.83233	0.442764	1.66141	1.13187	1.19581	0.918231	0.922848	0.743783
PC aa C38:0	2.93153	1.50023	6.83018	1.53297	4.12439	1.01702	0.926842	1.02312	1.14844	1.0613	1.39594	0.949629	0.995953	0.796786	4.77544	1.29709	15.2152	1.85922	3.29005	1.54719	1.54323	1.71513	1.67812	0.908142
PC aa C38:1	1.02767	0.337404	2.13044	0.192046	1.89746	0.977826	0.770679	0.817528	0.959222	0.319668	0.925806	0.926947	0.422133	0.782122	2.15235	0.671559	3.7439	0.315955	1.86928	1.22497	1.72427	1.15176	0.96726	0.429891
PC aa C38:3	57.6474	23.3144	33.9677	28.727	38.2537	23.8681	23.3924	32.6301	29.2868	26.0679	27.8609	26.4162	26.916	22.0338	74.4065	12.7044	65.3649	34.1585	71.5533	46.3357	59.5246	46.1515	60.8711	21.8943
PC aa C38:4	340.68	77.9461	272.937	71.2014	252.252	52.0631	47.4541	69.3382	81.2576	41.8663	106.058	48.6427	54.8766	34.4839	787.796	130.098	891.111	185.007	547.967	86.9478	135.051	91.1123	146.677	66.0873
PC aa C38:5	84.6991	28.0228	65.3216	31.9128	84.4891	22.8334	22.7245	46.2449	44.4021	28.3426	40.6272	40.1427	38.2522	24.0442	106.987	26.3289	151.131	47.5726	178.463	58.5721	71.5927	66.4449	65.5816	43.671
PC aa C38:6	49.1704	19.2813	46.8702	27.3259	47.7201	17.1446	16.2679	23.2568	22.0711	17.1894	21.8166	18.734	19.6573	16.0125	106.661	26.2176	112.432	28.0071	130.8	44.1234	64.3593	35.5964	65.9411	46.9472
PC aa C40:1	0.713483	0.619241	0.766394	0.736853	0.752659	0.584076	0.62068	0.739485	0.625879	0.634741	0.591446	0.604551	0.638134	0.586164	0.963216	0.591018	1.20589	0.676689	1.19766	0.893166	0.856685	0.925644	0.792535	0.526642
PC aa C40:2	0.763295	0.293068	0.814525	0.397128	0.734717	0.389141	0.314317	0.484438	0.429217	0.306875	0.444327	0.457694	0.339076	0.386866	1.83204	0.298425	1.60398	0.483284	1.69681	0.998886	0.992657	0.919262	0.731242	0.321824
PC aa C40:3	1.36241	0.460571	1.17719	0.80302	1.07304	0.623674	0.509327	0.905089	0.753602	0.54973	0.77721	0.883929	0.650036	0.712897	1.52889	0.429893	2.31852	0.756754	2.39458	1.69153	1.95797	1.70981	1.34699	0.566206
PC aa C40:4	6.01916	2.03458	5.35485	2.47108	5.43121	2.23998	1.74135	3.06707	2.57021	1.88175	2.93978	2.49582	2.04985	1.81181	12.4055	3.74134	13.6448	4.50946	14.6888	5.07749	7.81808	4.97468	5.52494	2.19095
PC aa C40:5	17.932	5.45063	18.1482	5.44918	19.5021	4.35228	4.34623	6.68134	6.29965	3.48782	6.50097	5.07601	6.2841	3.38942	20.9558	5.99472	44.3769	9.20218	23.9688	9.67004	14.0044	9.96514	9.79267	4.73207
PC aa C40:6	31.8533	12.4934	75.2067	14.8629	52.1228	11.7433	11.1424	9.62349	9.53459	6.63579	9.01365	7.75193	8.65202	6.6367	50.6876	11.107	147.939	18.6531	44.2066	17.3941	21.8862	14.0834	23.1332	10.853
PC aa C42:0	0.169637	0.109513	0.0884205	0.140767	0.127284	0.0543101	0.111424	0.110152	0.0508468	0.0419776	0.115143	0.0551569	0.069573	0.0496642	0.247759	0.101833	0.225778	0.0958235	0.153167	0.0452769	0.121953	0.0778983	0.117983	0.13478
PC aa C42:1	0.163115	0.0829656	0.122708	0.0943948	0.141927	0.0894798	0.0589989	0.0725192	0.100553	0.0528456	0.074722	0.0636358	0.104773	0.0690449	0.175355	0.0242216	0.191705	0.121619	0.263019	0.14607	0.143753	0.158856	0.110554	0.0313398
PC aa C42:2	0.387824	0.114363	0.187424	0.0992063	0.16138	0.108024	0.0901148	0.186347	0.175753	0.158544	0.17032	0.13678	0.113659	0.20212	0.393618	0.100279	0.455426	0.226938	1.55703	0.320094	0.35095	0.281093	0.357936	0.0785356
PC aa C42:4	0.388157	0.100797	0.331947	0.0798308	0.239946	0.113689	0.102275	0.148935	0.165427	0.115853	0.199529	0.14689	0.137014	0.109116	0.800908	0.239235	0.57687	0.251854	1.48297	0.257809	0.418224	0.35166	0.307991	0.0689342
PC aa C42:5	0.928014	0.275603	0.923712	0.463994	1.03432	0.235099	0.255842	0.55665	0.512175	0.328001	0.479302	0.522467	0.449598	0.264258	1.21115	0.374611	2.12114	0.647931	1.70029	0.766881	1.32352	0.825503	0.625956	0.329979
PC aa C42:6	1.84556	1.35481	2.12226	1.27055	1.95942	1.3943	1.21212	1.51334	1.42372	1.29218	1.53199	1.52986	1.28978	1.39572	2.91209	1.5328	3.0758	1.48982	3.92264	1.78607	2.09065	1.76216	1.71504	1.43114
PC ae C30:0	0.683694	0.338394	0.528023	0.43416	0.681791	0.35779	0.247769	0.434153	0.423802	0.330559	0.426982	0.380748	0.333433	0.419094	0.75233	0.242278	0.886622	0.444012	0.619131	0.477656	0.568088	0.489644	0.423096	0.402894
PC ae C30:1	0.54717	0.191391	0.298725	0.121272	0.570409	0.0690803	0.0917601	0.23563	0.182584	0.113314	0.115792	0.142197	0.147066	0.0130776	0.237578	0.0537541	1.33911	0.0356828	0.171292	0.224938	0.134461	0.223067	0.181599	0.126131
PC ae C30:2	0.208359	0.0696806	0.117349	0.0561845	0.268667	0.0280458	0.0567742	0.100777	0.0789407	0.0569676	0.0669786	0.0585237	0.0907392	0.0368433	0.157021	0.0493796	0.514923	0.0874488	0.185157	0.0732908	0.0834989	0.0694395	0.099874	0.0800247
PC ae C32:1	4.8914	1.74011	3.38964	2.21398	3.99911	1.39697	1.3119	2.19527	2.26837	1.79248	2.15653	2.20608	1.73275	1.61302	4.64554	1.08561	7.08418	2.13105	5.15965	3.89504	5.05487	3.98339	3.16521	2.23673
PC ae C32:2	2.60618	0.723271	1.38088	0.649351	2.58513	0.491335	0.357809	0.785319	0.686112	0.42951	0.840955	0.432607	0.774738	0.33772	1.31454	0.21727	4.54248	0.645447	0.713637	0.817262	0.836086	1.01577	0.459763	0.422884
PC ae C34:0	3.77219	1.56513	2.84619	1.99688	2.09235	1.26385	1.34121	1.91514	1.87447	1.80548	1.82648	1.89488	1.49482	1.60393	7.85328	1.92401	5.63457	3.02017	8.47748	3.03581	4.41602	3.46462	4.55505	1.55428
PC ae C34:1	13.8602	5.18427	8.89898	7.20764	10.3614	5.20632	5.04324	8.5451	7.34012	6.99985	7.08163	8.65365	6.8073	6.33253	15.4747	3.79066	17.0958	7.73614	16.4134	15.6076	15.9168	15.6828	13.2719	8.41358
PC ae C34:2	9.28606	3.06741	6.42955	3.61092	8.58025	3.50215	2.92409	4.25847	3.58841	3.3482	3.5215	3.25068	3.44511	2.75994	20.1971	3.69933	20.4334	4.43495	23.8376	5.82636	10.2339	6.30051	9.89312	7.50257
PC ae C34:3	2.64237	0.871635	1.90732	0.919913	1.87567	0.811922	0.583096	0.969004	0.834826	0.717772	0.726521	0.744338	0.707471	0.603802	5.82629	1.30601	5.68104	1.13174	8.71286	1.5528	2.28461	1.4406	1.99025	1.38344
PC ae C36:0	2.04591	0.83509	1.38797	1.32964	1.12314	1.0654	0.792518	0.989941	0.970732	0.991529	0.918075	0.972628	0.898151	1.01774	1.76425	0.55799	2.33376	1.05233	1.34372	1.17859	1.21811	1.64678	1.33958	0.65
PC ae C36:1	9.07162	3.89862	6.26145	5.22678	5.33575	3.77628	3.62611	5.65815	5.00579	5.0759	4.32934	5.08986	4.38992	4.41153	9.51836	2.42831	11.8925	4.877	9.2417	8.59818	7.73544	9.61071	7.67242	3.31825
PC ae C36:2	19.4037	7.77862	12.682	9.37097	7.8371	6.21989	6.6498	11.1085	11.396	10.5811	8.97964	9.71804	8.14351	7.27324	50.4733	9.7203	29.0348	18.4166	59.4502	15.5302	25.2097	17.6038	30.4942	14.2513
PC ae C36:3	3.10482	1.2567	2.63881	1.55268	2.45846	1.20534	1.17088	2.65976	2.21325	2.13909	2.06229	2.37729	1.8741	1.67402	8.00434	1.66774	6.99225	2.09877	8.17457	3.89911	6.20692	4.25612	6.37746	5.15654
PC ae C36:4	8.02493	2.50631	9.33495	3.62441	8.76249	2.31281	2.22074	3.21874	2.79728	1.71486	2.43008	2.46391	1.96179	1.56534	18.0286	5.14842	28.7369	4.72446	18.5682	4.284	7.04008	5.11046	6.25941	4.89974
PC ae C36:5	34.3198	6.24672	13.9741	3.91414	17.1977	2.7912	2.34828	4.55485	6.35076	1.88812	10.2857	2.49067	3.06184	1.52997	41.8906	8.02945	55.0359	6.88771	60.7046	4.32127	9.06276	4.58054	7.87768	5.31324
PC ae C38:0	4.0986	2.23252	3.45999	2.64675	3.64061	2.06826	1.87469	2.99473	2.55447	2.50255	2.70527	2.69742	2.52483	2.36482	5.76969	1.60688	7.49147	2.71907	6.11666	4.67614	5.37709	4.20785	4.61564	3.55259
PC ae C38:2	13.9707	5.34396	8.63573	6.82333	4.76056	4.65885	4.92829	6.00975	6.33161	5.32379	4.42537	4.94375	3.22927	3.7564	16.8813	1.918	7.92347	11.1003	9.46805	8.04281	8.86564	10.7041	10.2977	2.61433
PC ae C38:3	4.62091	1.56216	2.69713	2.03646	2.05046	1.57782	1.56748	2.87858	2.74816	2.29985	2.1336	2.39487	1.98295	1.71829	5.86153	1.16625	3.68681	3.16684	5.85589	3.46914	4.59673	4.75496	4.59206	2.22754
PC ae C38:4	9.09047	2.76829	9.34646	3.40103	6.44847	1.89237	2.11927	2.92077	2.97713	2.14322	2.65476	2.19694	2.02742	1.68394	25.2044	6.20152	31.5985	7.83419	31.0572	3.99055	6.42793	4.69569	7.61791	4.20721
PC ae C38:5	12.0235	2.84683	18.8627	3.06594	17.6509	2.2825	2.00175	3.09072	3.13607	1.57479	3.383	2.78976	2.61438	1.82969	19.0046	4.854	56.7465	5.89549	15.9819	4.37887	6.57964	5.83379	6.07334	3.93807
PC ae C38:6	7.09606	2.00072	11.6833	1.81917	14.2869	1.79868	1.20027	1.93343	2.22225	0.950907	1.78842	1.80866	2.10926	1.0267	11.6382	3.11288	36.3613	3.26682	15.7576	2.95283	3.78472	2.78572	3.42275	2.25381
PC ae C40:1	3.41115	1.33838	2.75022	1.25524	2.70628	1.22582	0.891645	1.56857	2.00467	1.39226	1.45514	1.62032	1.7913	1.35755	10.4616	2.65815	9.10464	2.51553	7.14194	4.27717	7.15887	3.07517	7.48024	5.69209
PC ae C40:2	2.15083	0.977363	0.902132	1.15441	0.946048	0.775197	0.830852	1.13754	1.05441	1.08724	0.975408	0.910006	1.0457	0.961271	2.17688	0.506356	1.80185	1.27589	1.4943	1.5331	1.4959	1.82328	1.43444	0.563633
PC ae C40:3	1.19566	0.732792	0.804803	0.645787	0.903813	0.569527	0.538283	0.628917	0.75394	0.661314	0.666583	0.605417	0.575585	0.473972	2.32766	0.359481	1.31394	0.940215	0.860473	1.02386	1.21102	1.02173	1.05895	0.442355
PC ae C40:4	4.23392	1.59863	3.00844	1.68096	2.2602	1.26484	1.4339	1.39448	1.53298	1.04688	1.26198	1.15744	1.03222	0.810118	8.49553	1.49199	5.67174	3.99126	5.80771	2.0436	2.41296	2.70086	2.72417	1.1203
PC ae C40:5	2.07118	0.734604	1.54982	1.26719	1.98453	0.63996	0.591827	0.831779	0.685755	0.524891	0.738597	0.866025	0.628967	0.578746	3.70771	0.992313	4.17655	1.59301	3.7671	1.21872	1.63832	1.46395	1.52964	0.918285
PC ae C40:6	1.71207	0.649991	3.95534	1.04383	2.38898	0.566239	0.565235	0.670661	0.650624	0.550437	0.456116	0.526952	0.589858	0.424829	4.25609	1.38014	9.53754	1.35307	4.11035	1.28096	1.5342	1.24205	2.07658	0.916437
PC ae C42:0	1.75659	1.24136	1.82941	1.37405	1.74598	1.35416	1.21731	1.35421	1.28636	1.03412	1.139	1.30904	1.28764	1.15295	1.97636	1.25744	2.56499	1.37132	1.98253	1.43686	1.94509	1.55138	1.49548	1.22463
PC ae C42:1	1.1193	0.340027	0.806711	0.527408	0.712433	0.303632	0.359096	0.535507	0.527526	0.292295	0.671857	0.522436	0.388213	0.359301	3.08947	0.627156	2.39277	0.669745	2.60084	0.886786	1.17584	0.740767	0.928566	0.775669
PC ae C42:2	0.772957	0.236206	0.639086	0.311869	0.745858	0.209647	0.172605	0.383623	0.359879	0.233733	0.377401	0.261792	0.277414	0.226312	1.47736	0.352935	1.57795	0.490432	1.14661	0.562165	0.954099	0.613072	0.756907	0.489963
PC ae C42:3	0.735848	0.305999	1.26848	0.356345	1.15532	0.275287	0.190831	0.250237	0.283908	0.18737	0.314027	0.248113	0.243555	0.140717	1.81781	0.490473	3.23665	0.549947	1.14747	0.568792	0.619555	0.583771	0.735602	0.413822
PC ae C42:4	0.177253	0.001	0.0357412	0.0321542	0.0349404	0.001	0.001	0.001	0.001	0.001	0.001	0.001	0.001	0.001	0.473437	0.0796978	0.447081	0.116219	0.337529	0.0240259	0.0736379	0.00565626	0.148767	0.001
PC ae C42:5	1.34963	1.03545	1.43049	1.28066	1.25755	1.00358	1.13174	0.982315	1.08832	0.942617	0.963372	1.12287	1.10644	1.07712	1.72301	1.00517	1.69607	1.19658	1.42079	1.168	1.29714	1.17229	1.21266	1.03909
PC ae C44:3	0.262255	0.14506	0.16835	0.100057	0.233513	0.115352	0.0818625	0.129749	0.119848	0.125375	0.126166	0.164511	0.117416	0.0782425	0.420744	0.127953	0.461499	0.138034	0.347841	0.180997	0.164449	0.0954499	0.202138	0.138266
PC ae C44:4	0.264913	0.197167	0.328038	0.247764	0.263664	0.169048	0.188546	0.173404	0.25059	0.152207	0.160824	0.185306	0.136735	0.151499	0.409948	0.191605	0.592444	0.252189	0.382582	0.235877	0.295368	0.249803	0.205999	0.238508
PC ae C44:5	0.200378	0.108176	0.295895	0.0925572	0.212864	0.0582228	0.0865551	0.0690542	0.0875782	0.0812857	0.0816579	0.0800077	0.0942842	0.0478713	0.264438	0.0601271	0.714643	0.0877378	0.175554	0.0853458	0.119113	0.124347	0.108595	0.0616701
PC ae C44:6	0.0782183	0.0208215	0.0860888	0.10535	0.0633033	0.0302627	0.0417562	0.0368778	0.070183	0.0542988	0.0414418	0.0395198	0.0522927	0.0565839	0.219416	0.0612743	0.131354	0.103654	0.171874	0.0443525	0.0782216	0.0874489	0.0997274	0.0524713
Phe	31.72	12.44	34.44	12.44	42.8	12.56	9.92	20.36	20.32	13.92	18	16.52	15.4	20.16	133.6	17.8	93.6	21.08	294.8	28.12	53.2	38.88	44	56
Pro	42.4	28.76	52	12.56	51.2	24.52	18.84	36.92	32.4	16.04	19.36	39.56	21.56	28.52	270.8	32.68	148	30.92	624	59.6	68	51.2	87.6	119.6
PUFA (LPC)	60.3533	19.9106	31.6159	20.8484	21.7773	18.2254	19.74	41.2507	44.1543	40.7398	28.0278	29.9044	28.2606	23.4455	162.338	31.5671	70.0146	38.0681	267.142	39.3943	70.3723	46.4831	114.339	96.3832
PUFA (LPC) / MUFA (LPC)	2.12049	1.34033	1.71034	1.37419	1.14898	1.02063	1.21072	1.14659	1.22352	1.25865	0.994473	0.979568	0.968315	0.890708	6.58511	2.68711	3.36734	2.4621	7.71002	0.942489	1.7421	0.934378	2.35917	2.24396
PUFA (LPC) / SFA (LPC)	0.653814	0.453068	0.485577	0.4838	0.398377	0.419986	0.531351	0.518372	0.502847	0.606861	0.438579	0.4645	0.40869	0.446611	0.781803	0.478496	0.516057	0.494303	0.770463	0.370912	0.463721	0.400369	0.732451	0.733889
PUFA (PC)	2440.09	895.665	1600.64	1150.72	1530.1	770.071	758.815	1501.59	1453.74	1219.03	1248.93	1243.65	1221.04	986.413	4887.44	1009.85	4342.9	1572.99	7301	1876.35	2552.14	2032.72	2772.72	1604.08
PUFA (PC) / MUFA (PC)	4.59458	4.18238	3.91036	4.14125	2.87969	3.01309	4.09203	3.37122	4.03393	3.75307	3.5309	3.12662	3.15299	2.82491	10.6393	11.2541	5.07385	7.26118	13.3055	2.75816	4.36943	3.16965	6.28619	6.6841
PUFA (PC) / SFA (PC)	14.753	13.8637	12.7515	13.891	14.5404	14.0005	13.9714	14.9346	15.1627	14.9174	13.114	14.5284	15.4707	13.656	22.9413	18.7799	19.0022	15.9079	21.0414	12.656	13.087	13.2826	18.9699	21.4006
Putrescine	2.784	0.928	3.396	0.94	8.68	1.376	1.34	1.428	1.04	0.9	1.312	1.388	1.424	2.548	3.352	0.772	15.16	0.68	5	2.472	3.192	2.516	3.176	2.388
Putrescine / Orn	0.268726	0.125405	0.365948	0.157718	0.649701	0.235616	0.181081	0.12439	0.143646	0.15	0.150459	0.197159	0.203429	0.326667	0.14911	0.0408898	0.904535	0.0955056	0.0702247	0.287442	0.247059	0.232963	0.208947	0.170085
Sarcosine	7.6	5.52	5.32	4.24	17.44	4.96	3.236	7.76	7.6	4.88	4.76	4.88	8.24	8.52	7.76	3.644	29.84	6.36	20.36	5.52	7.88	7.56	5.32	5.8
Ser	147.6	64	94	75.6	152	67.6	59.2	91.6	72.4	56.8	85.2	104.8	88.4	132.4	286	87.6	323.2	79.6	424	102.4	196.4	150	126.8	144.8
Serotonin	0.556	0.3968	0.484	0.476	0.496	0.3952	0.376	0.584	0.764	0.476	0.532	0.484	0.412	0.576	2.572	0.968	1.34	1.028	3.204	0.428	0.816	0.516	0.736	0.796
Serotonin / Trp	0.0509158	0.0847863	0.0715976	0.0767742	0.078481	0.0988	0.0886792	0.0672811	0.0618123	0.0580488	0.064878	0.0724551	0.0585227	0.0521739	0.0800747	0.2	0.168342	0.120093	0.04005	0.0413127	0.0372943	0.0364407	0.0393162	0.038716
SFA (LPC)	92.3096	43.9463	65.11	43.093	54.6651	43.3953	37.1506	79.5775	87.8086	67.132	63.9059	64.3798	69.1493	52.4965	207.645	65.9715	135.672	77.0137	346.728	106.209	151.756	116.101	156.104	131.332
SFA (PC)	165.396	64.605	125.526	82.8388	105.231	55.0032	54.3122	100.544	95.8756	81.7189	95.2364	85.6016	78.9264	72.2329	213.041	53.7727	228.548	98.8808	346.983	148.257	195.014	153.036	146.164	74.9548
SM (OH) C14:1	3.37691	1.13205	2.53086	0.835527	1.69177	1.05871	0.901919	1.34671	1.44021	1.31843	1.41574	1.16156	1.04097	1.08233	8.57059	1.83347	5.29974	2.81504	4.59539	2.04907	2.84313	2.63661	2.40898	1.77362
SM (OH) C16:1	2.75372	1.15743	2.72699	0.871737	1.55151	0.88779	0.961535	1.53369	1.37065	1.40913	1.29444	1.20235	1.05596	1.01491	10.531	3.02015	8.908	3.11205	3.89667	2.12164	3.67778	2.51844	4.37512	2.61286
SM (OH) C22:1	32.7118	18.838	18.5875	10.2431	14.6111	13.5706	15.8133	20.949	19.2232	21.6734	17.6491	18.3237	20.0282	16.1963	32.554	6.35667	24.1592	28.745	10.7325	28.4619	26.7312	32.4438	27.4193	3.34639
SM (OH) C22:2	13.0641	7.14837	6.35118	3.69224	5.49091	4.56736	6.02483	9.54929	8.38807	8.99633	7.27221	7.53841	8.63342	6.36462	8.25456	1.9046	9.20292	9.74885	5.0433	11.2954	9.88762	13.0187	9.11719	1.96738
SM (OH) C24:1	4.38483	3.37636	2.15314	1.56896	2.29935	2.07743	2.63339	3.22294	2.99885	3.55368	3.30903	2.87826	2.62102	2.81264	3.90462	0.82836	2.51898	3.12068	1.52233	3.34324	3.34086	4.80699	3.29764	0.811027
SM C16:0	188.709	91.6959	161.952	62.1748	137.898	71.5627	75.5302	119.075	104.079	104.042	103.172	101.04	99.5827	81.5388	330.859	100.834	338.847	147.171	239.063	144.574	198.142	192.424	160.964	117.997
SM C16:1	11.7624	5.62673	15.5627	3.34593	14.5323	3.78622	4.47638	8.20618	6.96938	6.28099	6.45225	5.42246	6.70907	4.82529	12.6249	4.88711	38.1241	8.68692	15.7517	9.08902	10.9478	12.7257	6.69035	6.16979
SM C18:0	42.9352	21.9998	32.2382	13.89	24.6598	14.0885	16.3392	24.6196	22.6558	21.6203	21.7223	20.3253	22.0359	15.6738	129.184	32.6829	95.3605	36.9334	41.327	29.3897	54.3814	34.5385	57.425	27.9219
SM C18:1	6.07905	3.19609	4.9725	1.79116	4.49643	1.90676	2.42257	5.53101	4.9909	4.49017	3.90796	3.89158	4.60952	3.22115	10.6093	2.94155	13.8323	5.63153	6.6738	5.12653	6.36683	6.88301	6.8155	4.29431
SM C20:2	0.111246	0.107707	0.0303816	0.001	0.13339	0.00102855	0.0360804	0.199303	0.010532	0.0852951	0.152458	0.142305	0.152128	0.168579	0.156134	0.0282016	0.176451	0.159007	0.203031	0.242259	0.2046	0.319232	0.183989	0.24003
SM C24:0	36.9735	19.8999	30.4791	10.7128	24.6422	15.2091	16.1262	24.2287	21.1574	22.8186	22.4152	19.5017	21.4756	17.5009	39.7961	8.52236	45.644	30.8902	37.5741	31.019	34.9327	35.7378	31.9585	4.59281
SM C24:1	84.8642	50.4021	64.3442	27.8355	50.0915	38.2161	38.8392	61.6812	54.2662	57.3995	56.8905	47.4435	52.1189	42.5395	72.9185	19.0175	83.7362	60.3625	73.6214	73.6929	83.6035	99.2714	68.4402	19.4895
SM C26:0	0.601653	0.169723	0.330869	0.0898194	0.361349	0.112674	0.0907478	0.256243	0.331041	0.182555	0.227274	0.201234	0.193188	0.160656	0.284744	0.0779147	0.533494	0.276195	0.324727	0.160524	0.212316	0.183074	0.274527	0.001
SM C26:1	0.345138	0.233355	0.351473	0.0935547	0.420562	0.0868344	0.107102	0.343883	0.307862	0.419899	0.375254	0.102134	0.230257	0.130205	0.415286	0.145436	0.744321	0.258571	0.491205	0.195684	0.567138	0.35636	0.418576	0.00302428
Spermidine	5	2.092	3.668	3.344	5.64	3.064	3.092	4.64	3.008	2.644	3.828	4.52	3.724	4.48	17.92	3.38	10.84	2.844		5.8	11.08	7.2	9.96	9.24
Spermidine / Putrescine	1.79598	2.25431	1.08009	3.55745	0.64977	2.22674	2.30746	3.2493	2.89231	2.93778	2.91768	3.25648	2.61517	1.75824	5.34606	4.37824	0.71504	4.18235		2.34628	3.47118	2.86169	3.13602	3.86935
Taurine	1852	1140	1184	1396	1336	488	1160	1556	1528	1412	1392	1624	624	1452	724	1656	1804	1388	2188	1692	1732	377.6	1980	1808
Thr	86	31.16	65.6	49.6	122	44	41.2	62.8	65.6	54.8	61.6	78.8	51.2	91.2	260	86.8	282.8	52	436	81.2	137.2	88.8	129.6	130.8
Total (PC+SM)	3565.24	1399.41	2478.11	1648.57	2449.55	1247.78	1178.96	2328.3	2158.18	1879.85	1944.13	1956.19	1927.72	1601.06	6220.69	1336.43	6094.47	2226.67	8637.52	3045.65	3767.08	3264.92	3739.75	2110.23
Total AA	2653.52	944.852	2177.88	1099.64	2680.2	1063.43		1625.24	1591.2	1300.76	1574.88	1580.88	1370.45	1952.92	7432.6	1460.48	6319.92	1528.84		2251.72	3264.72	2826.88	3032.88	2821.56
Total AC / C0	0.24727	0.246308	0.347301	0.415302	0.223784	0.273856	0.289673	0.199747	0.210592	0.161768	0.225573	0.242792	0.123099	0.275508	0.239446	0.455694	0.25563	0.279536	1.16729	0.198888	0.170375	0.174592	0.165249	0.195999
Total AC-DC / Total AC	0.00976985	0.0279288	0.0286991	0.0222242	0.0216125	0.0400453	0.0469634	0.0193357	0.0192139	0.0423156	0.0243161	0.0206889	0.0279171	0.0266084	0.0111512	0.0289625	0.00916176	0.029961	0.0275513	0.0192242	0.0176236	0.0259896	0.0252967	0.0189198
Total AC-OH / Total AC	0.0109285	0.024679	0.024584	0.0325969	0.0180847	0.0312296	0.0384653	0.018126	0.0190353	0.0375425	0.0255815	0.0204549	0.0280008	0.0207171	0.0186309	0.0285242	0.014932	0.0307685	0.0129141	0.0200865	0.0206878	0.0309272	0.0318758	0.0279967
total DMA	2	2.036	2.072	2.04	2.208	2	2	2.084		2.012	2.048	2.024	2.068	3.076	2.4	2.208	2.452	1.996	3.92	2.216	2.056	2.62	2.268	2.18
Total DMA / Arg	0.126582	0.517803	0.106584	0.256281	0.113347	0.294118	0.416667	0.2605	0.001	0.214957	0.127047	0.15241	0.566886	0.178422	0.0348837	0.102033	0.0595146	0.114188	0.011543	0.110579	0.0590126	0.0752874	0.0534906	0.054829
Total lysoPC	181.125	78.712	115.211	79.1128	95.3961	79.4776	73.1948	156.805	168.051	140.24	120.117	124.812	126.595	102.264	394.635	109.286	226.479	130.543	648.519	187.402	262.523	212.332	318.908	270.668
Total lysoPC / Total PC	0.0577462	0.0670219	0.0539503	0.0523433	0.0440289	0.0735462	0.0733001	0.0765817	0.0879853	0.0862716	0.0707456	0.0722705	0.0750311	0.0726396	0.0709794	0.0947554	0.0417289	0.0691256	0.0791195	0.0692825	0.0788062	0.0751069	0.0949141	0.141045
Total PC	3136.57	1174.42	2135.5	1511.42	2166.67	1080.65	998.565	2047.55	1909.99	1625.56	1697.88	1727.02	1687.24	1407.83	5559.86	1153.35	5427.38	1888.5	8196.7	2704.89	3331.25	2827.06	3359.96	1919.01
Total PC aa	2949.71	1111.73	1988.33	1437.81	2026.07	1026.99	947.717	1969.7	1833.25	1564.41	1625.59	1659.69	1627.52	1356.36	5244.5	1082.93	5040.51	1780.15	7857.16	2591.49	3177.44	2702.05	3207.09	1830.27
Total PC ae	186.861	62.6898	147.175	73.6107	140.594	53.6612	50.8479	77.852	76.7377	61.1461	72.2885	67.3316	59.7185	51.4693	315.357	70.4223	386.876	108.351	339.541	113.403	153.807	125.011	152.879	88.7473
Total SM	428.673	224.983	342.611	137.145	282.88	167.132	180.396	280.743	248.189	254.29	246.255	229.175	240.487	193.23	660.828	183.081	667.087	338.172	440.821	340.761	435.839	437.864	379.789	191.22
Total SM / Total (SM+PC)	0.120237	0.160771	0.138255	0.0831905	0.115482	0.133943	0.153013	0.120579	0.114999	0.135271	0.126666	0.117154	0.124752	0.120689	0.106231	0.136992	0.109458	0.151873	0.0510356	0.111884	0.115697	0.134111	0.101554	0.0906156
Total SM / Total PC	0.136669	0.191569	0.160436	0.0907391	0.13056	0.154659	0.180655	0.137111	0.129943	0.156432	0.145037	0.1327	0.142533	0.137254	0.118857	0.158738	0.122911	0.179069	0.0537803	0.12598	0.130834	0.154883	0.113034	0.0996449
Total SM-non OH	372.381	193.331	310.261	119.934	257.235	144.97	154.061	244.141	214.768	217.339	215.315	198.071	207.107	165.759	597.013	169.137	616.998	290.63	415.03	293.49	389.358	382.439	333.17	180.709
Total SM-OH	56.2914	31.6522	32.3497	17.2115	25.6446	22.1618	26.3349	36.6016	33.421	36.9509	30.9405	31.1043	33.3796	27.4708	63.8148	13.9433	50.0888	47.5416	25.7902	47.2712	46.4806	55.4245	46.6183	10.5113
Total SM-OH / Total SM-non OH	0.151166	0.16372	0.104266	0.143509	0.0996932	0.152872	0.170939	0.14992	0.155614	0.170015	0.143699	0.157037	0.161171	0.165728	0.10689	0.0824375	0.0811815	0.163581	0.0621404	0.161066	0.119377	0.144924	0.139923	0.0581669
Trp	10.92	4.68	6.76	6.2	6.32	4	4.24	8.68	12.36	8.2	8.2	6.68	7.04	11.04	32.12	4.84	7.96	8.56	80	10.36	21.88	14.16	18.72	20.56
Tyr	28.48	14.88	40.4	18.68	35.36	16.28	11.88	25.04	30.64	20.04	18.84	21.92	15.44	32.08	180.4	20.16	134.4	27.84	343.6	36.12	82.4	54.4	76.8	82.4
Tyr / Phe	0.897856	1.19614	1.17305	1.50161	0.826168	1.29618	1.19758	1.22986	1.50787	1.43966	1.04667	1.32688	1.0026	1.59127	1.3503	1.13258	1.4359	1.32068	1.16554	1.2845	1.54887	1.39918	1.74545	1.47143
Val	56	16.44	80	26.04	75.2	15.88	15.4	32.72	56	32.44	33.48	38.2	28.4	43.6	214	22.92	284.8	52	1204	55.2	129.6	70.8	132	161.2
